# Supplementary material for: ﻿Taxonomic revision of the genus Phylacastus Fairmaire (Tenebrionidae, Eurynotina): shortfalls of anatomical nomenclature with notes on aedeagal homology
Source: Zookeys. 2023 Jan 5;1138:1–27. doi: 10.3897/zookeys.1138.95968 (PMC9837620; doi:10.3897/zookeys.1138.95968)
Supplement: XML Treatment for Phylacastus ancoralium [file zookeys.1138.95968-treatment2.xml]

<!DOCTYPE tp:taxon-treatment
  PUBLIC "-//TaxonX//DTD Taxonomic Treatment Publishing DTD v0 20100105//EN" "tax-treatment-NSO.dtd">
<tp:taxon-treatment xmlns:tp="http://www.plazi.org/taxpub"><tp:treatment-meta><kwd-group><label>Taxon classification</label><kwd>
              <named-content content-type="kingdom">Animalia</named-content>
            </kwd><kwd>
              <named-content content-type="order">Coleoptera</named-content>
            </kwd><kwd>
              <named-content content-type="family">Tenebrionidae</named-content>
            </kwd></kwd-group><mixed-citation publication-type="journal"><person-group><name><surname>Lumen</surname><given-names>Ryan</given-names></name><name><surname>Kamiński</surname><given-names>Marcin Jan</given-names></name></person-group><article-title>﻿Taxonomic revision of the genus <italic><tp:taxon-name><tp:taxon-name-part taxon-name-part-type="genus" reg="Phylacastus">Phylacastus</tp:taxon-name-part></tp:taxon-name></italic> Fairmaire (<tp:taxon-name><tp:taxon-name-part taxon-name-part-type="family">Tenebrionidae</tp:taxon-name-part></tp:taxon-name>, <tp:taxon-name><tp:taxon-name-part taxon-name-part-type="subtribe">Eurynotina</tp:taxon-name-part></tp:taxon-name>): shortfalls of anatomical nomenclature with notes on aedeagal homology</article-title><source>Zookeys</source><day>05</day><month>01</month><year>2023</year><volume>1138</volume><fpage>1</fpage><lpage>27</lpage><pub-id pub-id-type="doi">10.3897/zookeys.1138.95968</pub-id></mixed-citation></tp:treatment-meta><tp:nomenclature><label>﻿</label><tp:taxon-name>
            <object-id xmlns:xlink="http://www.w3.org/1999/xlink" content-type="arpha" xlink:type="simple">82B62194-9DC8-5B1F-A38E-C462A5AE7DDA</object-id>
            <tp:taxon-name-part taxon-name-part-type="genus" reg="Phylacastus">Phylacastus</tp:taxon-name-part>
            <tp:taxon-name-part taxon-name-part-type="species" reg="ancoralium">ancoralium</tp:taxon-name-part>
            <object-id xmlns:xlink="http://www.w3.org/1999/xlink" content-type="zoobank" xlink:type="simple">https://zoobank.org/FDB06FBF-4FCA-4888-B36A-9E9724BDA235</object-id>
          </tp:taxon-name><tp:taxon-status xmlns:xlink="http://www.w3.org/1999/xlink" xlink:type="simple">sp. nov.</tp:taxon-status><xref ref-type="fig" rid="F1">Figs 1A</xref><xref ref-type="fig" rid="F2">, 2A, B</xref><xref ref-type="fig" rid="F3">, 3F</xref><xref ref-type="fig" rid="F4">, 4B, G</xref><xref ref-type="fig" rid="F5">, 5</xref><xref ref-type="fig" rid="F6">, 6C</xref></tp:nomenclature><tp:treatment-sec sec-type="material" id="SECID0EUQAG"><title>Material examined</title><p><bold>(data represents single specimens unless otherwise noted). <italic>Holotype</italic></bold> (<named-content xmlns:xlink="http://www.w3.org/1999/xlink" content-type="dwc:institutional_code" xlink:title="Ditsong National Museum of Natural History; Pretoria, South Africa" xlink:href="http://grbio.org/institution/ditsong-national-museum-natural-history" xlink:type="simple">TMNH</named-content>): “S.Afr.;E. Lesotho Hodson’s Peak 300 m <named-content xmlns:xlink="http://www.w3.org/1999/xlink" content-type="dwc:verbatimCoordinates" xlink:type="simple"><named-content content-type="geo-json" specific-use="{&#34;type&#34;:&#34;Point&#34;,&#34;coordinates&#34;:[29.170000,-29.370000]}" id="NCID0EGRAG" xlink:type="simple">29.37°S, 29.17°E</named-content></named-content>; 11.3.1976;E-Y:1069 fr.und.stones, 3150 m leg. Endrödy-Younga.” With an additional label on red paper: “Holotype: <italic><tp:taxon-name><tp:taxon-name-part taxon-name-part-type="genus" reg="Phylacastus">Phylacastus</tp:taxon-name-part><tp:taxon-name-part taxon-name-part-type="species" reg="ancoralium">ancoralium</tp:taxon-name-part></tp:taxon-name></italic> Lumen &amp; Kaminski”.</p><p><bold><italic>Paratypes</italic></bold> (<italic>n</italic> = 11) (<named-content xmlns:xlink="http://www.w3.org/1999/xlink" content-type="dwc:institutional_code" xlink:title="Ditsong National Museum of Natural History; Pretoria, South Africa" xlink:href="http://grbio.org/institution/ditsong-national-museum-natural-history" xlink:type="simple">TMNH</named-content> and <named-content xmlns:xlink="http://www.w3.org/1999/xlink" content-type="dwc:institutional_code" xlink:title="Muzeum i Instytut Zoologii, Polska Akademia Nauk; Warsaw, Poland" xlink:href="http://grbio.org/institution/muzeum-i-instytut-zoologii" xlink:type="simple">MIIZPAN</named-content>): Two specimens with same data as Holotype (<named-content xmlns:xlink="http://www.w3.org/1999/xlink" content-type="dwc:institutional_code" xlink:title="Muzeum i Instytut Zoologii, Polska Akademia Nauk; Warsaw, Poland" xlink:href="http://grbio.org/institution/muzeum-i-instytut-zoologii" xlink:type="simple">MIIZPAN</named-content>). “S.Afr.Basutoland Makheke Mnts 15 miles ENE Mokhotlong. 8.IV.51 No. 268;Swedish South Africa Expedition 1950–1951; red label.” (<named-content xmlns:xlink="http://www.w3.org/1999/xlink" content-type="dwc:institutional_code" xlink:title="Muzeum i Instytut Zoologii, Polska Akademia Nauk; Warsaw, Poland" xlink:href="http://grbio.org/institution/muzeum-i-instytut-zoologii" xlink:type="simple">MIIZPAN</named-content>), “S.Afr., Lesotho Drakensbg,Black Mt. <named-content xmlns:xlink="http://www.w3.org/1999/xlink" content-type="dwc:verbatimCoordinates" xlink:type="simple"><named-content content-type="geo-json" specific-use="{&#34;type&#34;:&#34;Point&#34;,&#34;coordinates&#34;:[29.120000,-29.310000]}" id="NCID0EWSAG" xlink:type="simple">29.31°S, 29.12°E</named-content></named-content>; 9.3.1976;E-Y:1060 from under stones leg. Endrödy-Younga.”, “S.Afr.;E. Lesotho Hodson’s Peak 300 m <named-content xmlns:xlink="http://www.w3.org/1999/xlink" content-type="dwc:verbatimCoordinates" xlink:type="simple"><named-content content-type="geo-json" specific-use="{&#34;type&#34;:&#34;Point&#34;,&#34;coordinates&#34;:[29.170000,-29.370000]}" id="NCID0E5SAG" xlink:type="simple">29.37°S, 29.17°E</named-content></named-content>; 11.3.1976;E-Y:1067 from under stones leg. Endrödy-Younga” (five specimens)., “S.Afr., E.Lesotho Sani Pass Valley <named-content xmlns:xlink="http://www.w3.org/1999/xlink" content-type="dwc:verbatimCoordinates" xlink:type="simple"><named-content content-type="geo-json" specific-use="{&#34;type&#34;:&#34;Point&#34;,&#34;coordinates&#34;:[29.120000,-29.390000]}" id="NCID0EGTAG" xlink:type="simple">29.39°S, 29.12°E</named-content></named-content>; 10.3.1976; E-Y:1066 from under stones leg. Endrödy-Younga” (two specimens).</p></tp:treatment-sec><tp:treatment-sec sec-type="diagnosis" id="SECID0ELTAG"><title>Diagnosis.</title><p><italic><tp:taxon-name><tp:taxon-name-part taxon-name-part-type="genus" reg="Phylacastus">Phylacastus</tp:taxon-name-part><tp:taxon-name-part taxon-name-part-type="species" reg="ancoralium">ancoralium</tp:taxon-name-part></tp:taxon-name></italic> is highly modified compared with its congeners. In addition to its wide geographic separation from other species (Lesotho), it can be separated from all other species of <italic><tp:taxon-name><tp:taxon-name-part taxon-name-part-type="genus" reg="Phylacastus">Phylacastus</tp:taxon-name-part></tp:taxon-name></italic> via the elytra (with extremely weak to absent elytral striae), prosternum (weakly produced between forecoxae, rather than projecting more strongly beyond (Fig. <xref ref-type="fig" rid="F3">3E</xref>)), aedeagus with ancorae on the ventral surface of the parameres (Fig. <xref ref-type="fig" rid="F4">4G</xref>), and ovipositor relatively short compared to other species (ratio of ovipositor coxites I–IV to paraprocts nearly 1:1, rather than more distinctly &lt; 1:1) (Fig. <xref ref-type="fig" rid="F5">5</xref>).</p></tp:treatment-sec><tp:treatment-sec sec-type="etymology" id="SECID0EPUAG"><title>Etymology.</title><p>This species is named for the ancorae of the male aedeagus, which in <tp:taxon-name><tp:taxon-name-part taxon-name-part-type="subfamily">Blaptinae</tp:taxon-name-part></tp:taxon-name> are hypothesized to anchor the male genitalia during copulation. To date, this is the only species within the subtribe <tp:taxon-name><tp:taxon-name-part taxon-name-part-type="subtribe">Eurynotina</tp:taxon-name-part></tp:taxon-name> with ancorae.</p></tp:treatment-sec><tp:treatment-sec sec-type="description" id="SECID0E6UAG"><title>Description.</title><p>Length 6–7 mm. <bold><italic>Head</italic></bold>: punctures separated by ~1 feature diameter. Mentum midportion slightly narrowing apically, exposing lateral wings, midportion without distinct median carina. <bold><italic>Prothorax</italic></bold>: pronotum finely punctate, punctures widely spaced, separated by &gt; 1 feature diameter. Hypomeron lightly wrinkled and finely punctate. Prosternal process weakly produced between forecoxae. <bold><italic>Pterothorax</italic></bold>: elytra width about equal to pronotal width. Elytral striae and intervals punctate; striae very weakly impressed or absent. Interval punctures fine and widely spaced (&gt;1 feature diameter), distinctly smaller than strial punctures. Elytral tubercles absent. <bold><italic>Abdomen</italic></bold>: ventrite V sulcus narrowly separated from apical border. <bold><italic>Terminalia</italic></bold>: male: parameres tapering apically, fused basally with narrow opening at apex exposing median lobe. Each paramere bearing a small, ventral medial ancora. Female: Ratio of ovipositor coxites I–IV to paraprocts nearly 1:1. Bursa copulatrix not bilobate, accessory gland present near-to spermatheca, accessory pouch present.</p></tp:treatment-sec><tp:treatment-sec sec-type="distribution" id="SECID0EUVAG"><title>Distribution.</title><p>Lesotho.</p></tp:treatment-sec><tp:treatment-sec><!--Section generated to contain objects referenced in tp:taxon-treatment.--><fig id="F1" position="float" orientation="portrait"><object-id xmlns:xlink="http://www.w3.org/1999/xlink" content-type="doi" xlink:type="simple">10.3897/zookeys.1138.95968.figure1</object-id><object-id xmlns:xlink="http://www.w3.org/1999/xlink" content-type="arpha" xlink:type="simple">0BF81700-F08C-5C52-B72F-7BDB0546B486</object-id><label>Figure 1.</label><caption><p>Dorsal habitus of <italic><tp:taxon-name><tp:taxon-name-part taxon-name-part-type="genus" reg="Phylacastus">Phylacastus</tp:taxon-name-part></tp:taxon-name></italic> species <bold>A</bold><italic><tp:taxon-name><tp:taxon-name-part taxon-name-part-type="genus" reg="Phylacastus">Phylacastus</tp:taxon-name-part><tp:taxon-name-part taxon-name-part-type="species" reg="ancoralium">ancoralium</tp:taxon-name-part></tp:taxon-name></italic> sp. nov. holotype <bold>B</bold><italic><tp:taxon-name><tp:taxon-name-part taxon-name-part-type="genus" reg="Phylacastus">Phylacastus</tp:taxon-name-part><tp:taxon-name-part taxon-name-part-type="species" reg="makskacymirowi">makskacymirowi</tp:taxon-name-part></tp:taxon-name></italic> sp. nov. <bold>C</bold><italic><tp:taxon-name><tp:taxon-name-part taxon-name-part-type="genus" reg="Phylacastus">Phylacastus</tp:taxon-name-part><tp:taxon-name-part taxon-name-part-type="species" reg="crypticoides">crypticoides</tp:taxon-name-part></tp:taxon-name></italic><bold>D</bold><italic><tp:taxon-name><tp:taxon-name-part taxon-name-part-type="genus" reg="Phylacastus">Phylacastus</tp:taxon-name-part><tp:taxon-name-part taxon-name-part-type="species" reg="rhodesianus">rhodesianus</tp:taxon-name-part></tp:taxon-name></italic><bold>E</bold><italic><tp:taxon-name><tp:taxon-name-part taxon-name-part-type="genus" reg="Phylacastus">Phylacastus</tp:taxon-name-part><tp:taxon-name-part taxon-name-part-type="species" reg="striolatus">striolatus</tp:taxon-name-part></tp:taxon-name></italic> lectotype. Scale bars: 1 mm.</p></caption><graphic xmlns:xlink="http://www.w3.org/1999/xlink" xlink:href="zookeys-1138-001_article-95968__-g001.jpg" position="float" orientation="portrait" xlink:type="simple" id="oo_791036.jpg"><uri content-type="original_file" xlink:type="simple">https://binary.pensoft.net/fig/791036</uri></graphic></fig><fig id="F2" position="float" orientation="portrait"><object-id xmlns:xlink="http://www.w3.org/1999/xlink" content-type="doi" xlink:type="simple">10.3897/zookeys.1138.95968.figure2</object-id><object-id xmlns:xlink="http://www.w3.org/1999/xlink" content-type="arpha" xlink:type="simple">2FB36162-B0E8-561B-B362-5B6782CB8B72</object-id><label>Figure 2.</label><caption><p><italic><tp:taxon-name><tp:taxon-name-part taxon-name-part-type="genus" reg="Phylacastus">Phylacastus</tp:taxon-name-part></tp:taxon-name></italic> lateral aspect photographs and close-up of apical elytral tubercles and striae <bold>A</bold><italic><tp:taxon-name><tp:taxon-name-part taxon-name-part-type="genus" reg="Phylacastus">Phylacastus</tp:taxon-name-part><tp:taxon-name-part taxon-name-part-type="species" reg="ancoralium">ancoralium</tp:taxon-name-part></tp:taxon-name></italic> lateral angle <bold>B</bold><italic><tp:taxon-name><tp:taxon-name-part taxon-name-part-type="genus" reg="Phylacastus">P.</tp:taxon-name-part><tp:taxon-name-part taxon-name-part-type="species" reg="ancoralium">ancoralium</tp:taxon-name-part></tp:taxon-name></italic> close-up of elytra apical declivity <bold>C</bold><italic><tp:taxon-name><tp:taxon-name-part taxon-name-part-type="genus" reg="Phylacastus">P.</tp:taxon-name-part><tp:taxon-name-part taxon-name-part-type="species" reg="rhodesianus">rhodesianus</tp:taxon-name-part></tp:taxon-name></italic> lateral angle <bold>D</bold><italic><tp:taxon-name><tp:taxon-name-part taxon-name-part-type="genus" reg="Phylacastus">P.</tp:taxon-name-part><tp:taxon-name-part taxon-name-part-type="species" reg="rhodesianus">rhodesianus</tp:taxon-name-part></tp:taxon-name></italic> close-up of elytra apical declivity <bold>E</bold><italic><tp:taxon-name><tp:taxon-name-part taxon-name-part-type="genus" reg="Phylacastus">P.</tp:taxon-name-part><tp:taxon-name-part taxon-name-part-type="species" reg="striolatus">striolatus</tp:taxon-name-part></tp:taxon-name></italic> lateral angle <bold>F</bold><italic><tp:taxon-name><tp:taxon-name-part taxon-name-part-type="genus" reg="Phylacastus">P.</tp:taxon-name-part><tp:taxon-name-part taxon-name-part-type="species" reg="striolatus">striolatus</tp:taxon-name-part></tp:taxon-name></italic> close-up of elytra apical declivity.</p></caption><graphic xmlns:xlink="http://www.w3.org/1999/xlink" xlink:href="zookeys-1138-001_article-95968__-g002.jpg" position="float" orientation="portrait" xlink:type="simple" id="oo_791037.jpg"><uri content-type="original_file" xlink:type="simple">https://binary.pensoft.net/fig/791037</uri></graphic></fig><fig id="F3" position="float" orientation="portrait"><object-id xmlns:xlink="http://www.w3.org/1999/xlink" content-type="doi" xlink:type="simple">10.3897/zookeys.1138.95968.figure3</object-id><object-id xmlns:xlink="http://www.w3.org/1999/xlink" content-type="arpha" xlink:type="simple">006FFE93-1E78-5BBD-BD15-F3815848E2C0</object-id><label>Figure 3.</label><caption><p>Diagnostic features of <italic><tp:taxon-name><tp:taxon-name-part taxon-name-part-type="genus" reg="Phylacastus">Phylacastus</tp:taxon-name-part></tp:taxon-name></italic> species <bold>A–C</bold> mentum (Median keel red, middle portion and lateral wings blue and green respectively) <bold>D–E</bold> prosternal process <bold>F–G</bold> abdominal ventrite V <bold>A, D, F</bold><italic><tp:taxon-name><tp:taxon-name-part taxon-name-part-type="genus" reg="Phylacastus">Phylacastus</tp:taxon-name-part><tp:taxon-name-part taxon-name-part-type="species" reg="crypticoides">crypticoides</tp:taxon-name-part></tp:taxon-name></italic><bold>B</bold><italic><tp:taxon-name><tp:taxon-name-part taxon-name-part-type="genus" reg="Phylacastus">P.</tp:taxon-name-part><tp:taxon-name-part taxon-name-part-type="species" reg="makskacymirowi">makskacymirowi</tp:taxon-name-part></tp:taxon-name></italic><bold>C</bold><italic><tp:taxon-name><tp:taxon-name-part taxon-name-part-type="genus" reg="Phylacastus">P.</tp:taxon-name-part><tp:taxon-name-part taxon-name-part-type="species" reg="rhodesianus">rhodesianus</tp:taxon-name-part></tp:taxon-name></italic><bold>E</bold><italic><tp:taxon-name><tp:taxon-name-part taxon-name-part-type="genus" reg="Phylacastus">P.</tp:taxon-name-part><tp:taxon-name-part taxon-name-part-type="species" reg="ancoralium">ancoralium</tp:taxon-name-part></tp:taxon-name></italic><bold>G</bold><italic><tp:taxon-name><tp:taxon-name-part taxon-name-part-type="genus" reg="Phylacastus">P.</tp:taxon-name-part><tp:taxon-name-part taxon-name-part-type="species" reg="striolatus">striolatus</tp:taxon-name-part></tp:taxon-name></italic>. Scale bars: 0.1 mm</p></caption><graphic xmlns:xlink="http://www.w3.org/1999/xlink" xlink:href="zookeys-1138-001_article-95968__-g003.jpg" position="float" orientation="portrait" xlink:type="simple" id="oo_791038.jpg"><uri content-type="original_file" xlink:type="simple">https://binary.pensoft.net/fig/791038</uri></graphic></fig><fig id="F4" position="float" orientation="portrait"><object-id xmlns:xlink="http://www.w3.org/1999/xlink" content-type="doi" xlink:type="simple">10.3897/zookeys.1138.95968.figure4</object-id><object-id xmlns:xlink="http://www.w3.org/1999/xlink" content-type="arpha" xlink:type="simple">ACEF4905-4E45-550A-9BA7-622C920ACF1B</object-id><label>Figure 4.</label><caption><p><italic><tp:taxon-name><tp:taxon-name-part taxon-name-part-type="genus" reg="Phylacastus">Phylacastus</tp:taxon-name-part></tp:taxon-name> species spp.</italic> aedeagi <bold>A–D</bold> aedeagus dorsal view <bold>E, F</bold> aedeagus Ventral view <bold>A, H</bold><italic><tp:taxon-name><tp:taxon-name-part taxon-name-part-type="genus" reg="Phylacastus">Phylacastus</tp:taxon-name-part><tp:taxon-name-part taxon-name-part-type="species" reg="striolatus">striolatus</tp:taxon-name-part></tp:taxon-name></italic><bold>B, G</bold><italic><tp:taxon-name><tp:taxon-name-part taxon-name-part-type="genus" reg="Phylacastus">P.</tp:taxon-name-part><tp:taxon-name-part taxon-name-part-type="species" reg="ancoralium">ancoralium</tp:taxon-name-part></tp:taxon-name></italic> (ancorae highlighted blue) <bold>C</bold><italic><tp:taxon-name><tp:taxon-name-part taxon-name-part-type="genus" reg="Phylacastus">P.</tp:taxon-name-part><tp:taxon-name-part taxon-name-part-type="species" reg="rhodesianus">rhodesianus</tp:taxon-name-part></tp:taxon-name></italic><bold>E</bold><italic><tp:taxon-name><tp:taxon-name-part taxon-name-part-type="genus" reg="Phylacastus">P.</tp:taxon-name-part><tp:taxon-name-part taxon-name-part-type="species" reg="crypticoides">crypticoides</tp:taxon-name-part></tp:taxon-name></italic><bold>D, F</bold><italic><tp:taxon-name><tp:taxon-name-part taxon-name-part-type="genus" reg="Phylacastus">P.</tp:taxon-name-part><tp:taxon-name-part taxon-name-part-type="species" reg="makskacymirowi">makskacymirowi</tp:taxon-name-part></tp:taxon-name></italic> (subapical sutures highlighted blue). Median lobes highlighted green. Scale bars: 0.2 mm.</p></caption><graphic xmlns:xlink="http://www.w3.org/1999/xlink" xlink:href="zookeys-1138-001_article-95968__-g004.jpg" position="float" orientation="portrait" xlink:type="simple" id="oo_791039.jpg"><uri content-type="original_file" xlink:type="simple">https://binary.pensoft.net/fig/791039</uri></graphic></fig><fig id="F5" position="float" orientation="portrait"><object-id xmlns:xlink="http://www.w3.org/1999/xlink" content-type="doi" xlink:type="simple">10.3897/zookeys.1138.95968.figure5</object-id><object-id xmlns:xlink="http://www.w3.org/1999/xlink" content-type="arpha" xlink:type="simple">B121B770-D7E8-5517-82D6-E1E72741B737</object-id><label>Figure 5.</label><caption><p><italic><tp:taxon-name><tp:taxon-name-part taxon-name-part-type="genus" reg="Phylacastus">Phylacastus</tp:taxon-name-part></tp:taxon-name></italic> ovipositor (dorsal). <bold>Right</bold><italic><tp:taxon-name><tp:taxon-name-part taxon-name-part-type="genus" reg="Phylacastus">Phylacastus</tp:taxon-name-part><tp:taxon-name-part taxon-name-part-type="species" reg="ancoralium">ancoralium</tp:taxon-name-part></tp:taxon-name></italic><bold>Left</bold><italic><tp:taxon-name><tp:taxon-name-part taxon-name-part-type="genus" reg="Phylacastus">P.</tp:taxon-name-part><tp:taxon-name-part taxon-name-part-type="species" reg="crypticoides">crypticoides</tp:taxon-name-part></tp:taxon-name></italic>. Abbreviations: C – Coxae (1–4); Prct – Paraprocts. Scale bars: 1 mm.</p></caption><graphic xmlns:xlink="http://www.w3.org/1999/xlink" xlink:href="zookeys-1138-001_article-95968__-g005.jpg" position="float" orientation="portrait" xlink:type="simple" id="oo_791040.jpg"><uri content-type="original_file" xlink:type="simple">https://binary.pensoft.net/fig/791040</uri></graphic></fig><fig id="F6" position="float" orientation="portrait"><object-id xmlns:xlink="http://www.w3.org/1999/xlink" content-type="doi" xlink:type="simple">10.3897/zookeys.1138.95968.figure6</object-id><object-id xmlns:xlink="http://www.w3.org/1999/xlink" content-type="arpha" xlink:type="simple">180BA63E-A222-57D7-A381-3F1C93AF032A</object-id><label>Figure 6.</label><caption><p><italic><tp:taxon-name><tp:taxon-name-part taxon-name-part-type="genus" reg="Phylacastus">Phylacastus</tp:taxon-name-part></tp:taxon-name></italic> internal female structures <bold>A</bold><italic><tp:taxon-name><tp:taxon-name-part taxon-name-part-type="genus" reg="Phylacastus">Phylacastus</tp:taxon-name-part><tp:taxon-name-part taxon-name-part-type="species" reg="striolatus">striolatus</tp:taxon-name-part></tp:taxon-name></italic><bold>B</bold><italic><tp:taxon-name><tp:taxon-name-part taxon-name-part-type="genus" reg="Phylacastus">P.</tp:taxon-name-part><tp:taxon-name-part taxon-name-part-type="species" reg="crypticoides">crypticoides</tp:taxon-name-part></tp:taxon-name></italic><bold>C</bold><italic><tp:taxon-name><tp:taxon-name-part taxon-name-part-type="genus" reg="Phylacastus">P.</tp:taxon-name-part><tp:taxon-name-part taxon-name-part-type="species" reg="ancoralium">ancoralium</tp:taxon-name-part></tp:taxon-name></italic>. Abbreviations: Ag - Accessory gland, Ap - Accessory pouch, Bc - Bursa copulatrix, Ov - Oviduct, <italic>Sp</italic> - Spermatheca.</p></caption><graphic xmlns:xlink="http://www.w3.org/1999/xlink" xlink:href="zookeys-1138-001_article-95968__-g006.jpg" position="float" orientation="portrait" xlink:type="simple" id="oo_791041.jpg"><uri content-type="original_file" xlink:type="simple">https://binary.pensoft.net/fig/791041</uri></graphic></fig></tp:treatment-sec></tp:taxon-treatment>
