# Supplementary material for: ﻿Taxonomic revision of the genus Phylacastus Fairmaire (Tenebrionidae, Eurynotina): shortfalls of anatomical nomenclature with notes on aedeagal homology
Source: Zookeys. 2023 Jan 5;1138:1–27. doi: 10.3897/zookeys.1138.95968 (PMC9837620; doi:10.3897/zookeys.1138.95968)
Supplement: XML Treatment for Phylacastus crypticoides [file zookeys.1138.95968-treatment3.xml]

<!DOCTYPE tp:taxon-treatment
  PUBLIC "-//TaxonX//DTD Taxonomic Treatment Publishing DTD v0 20100105//EN" "tax-treatment-NSO.dtd">
<tp:taxon-treatment xmlns:tp="http://www.plazi.org/taxpub"><tp:treatment-meta><kwd-group><label>Taxon classification</label><kwd>
              <named-content content-type="kingdom">Animalia</named-content>
            </kwd><kwd>
              <named-content content-type="order">Coleoptera</named-content>
            </kwd><kwd>
              <named-content content-type="family">Tenebrionidae</named-content>
            </kwd></kwd-group><mixed-citation publication-type="journal"><person-group><name><surname>Lumen</surname><given-names>Ryan</given-names></name><name><surname>Kamiński</surname><given-names>Marcin Jan</given-names></name></person-group><article-title>﻿Taxonomic revision of the genus <italic><tp:taxon-name><tp:taxon-name-part taxon-name-part-type="genus" reg="Phylacastus">Phylacastus</tp:taxon-name-part></tp:taxon-name></italic> Fairmaire (<tp:taxon-name><tp:taxon-name-part taxon-name-part-type="family">Tenebrionidae</tp:taxon-name-part></tp:taxon-name>, <tp:taxon-name><tp:taxon-name-part taxon-name-part-type="subtribe">Eurynotina</tp:taxon-name-part></tp:taxon-name>): shortfalls of anatomical nomenclature with notes on aedeagal homology</article-title><source>Zookeys</source><day>05</day><month>01</month><year>2023</year><volume>1138</volume><fpage>1</fpage><lpage>27</lpage><pub-id pub-id-type="doi">10.3897/zookeys.1138.95968</pub-id></mixed-citation></tp:treatment-meta><tp:nomenclature><label>﻿</label><tp:taxon-name>
            <object-id xmlns:xlink="http://www.w3.org/1999/xlink" content-type="arpha" xlink:type="simple">D597E3C9-67CA-5D0C-AC73-EB86C2AB54F9</object-id>
            <tp:taxon-name-part taxon-name-part-type="genus" reg="Phylacastus">Phylacastus</tp:taxon-name-part>
            <tp:taxon-name-part taxon-name-part-type="species" reg="crypticoides">crypticoides</tp:taxon-name-part>
          </tp:taxon-name><tp:taxon-authority>Koch</tp:taxon-authority><xref ref-type="fig" rid="F1">Figs 1C</xref><xref ref-type="fig" rid="F3">, 3A, D, F</xref><xref ref-type="fig" rid="F4">, 4E</xref><xref ref-type="fig" rid="F5">, 5</xref><xref ref-type="fig" rid="F6">, 6B</xref><xref ref-type="fig" rid="F8">, 8B</xref><tp:nomenclature-citation-list><tp:nomenclature-citation><tp:taxon-name>
                <tp:taxon-name-part taxon-name-part-type="genus" reg="Phylacastus">Phylacastus</tp:taxon-name-part>
                <tp:taxon-name-part taxon-name-part-type="species" reg="crypticoides">crypticoides</tp:taxon-name-part>
              </tp:taxon-name><comment>Koch, 1954a: 286. <xref ref-type="bibr" rid="B26">Kamiński 2016</xref>: 245.</comment></tp:nomenclature-citation><tp:nomenclature-citation><tp:taxon-name>
                <tp:taxon-name-part taxon-name-part-type="genus" reg="Phylacastus"/>
                <tp:taxon-name-part taxon-name-part-type="species" reg="pretoriensis"/>
              </tp:taxon-name><comment>= <tp:taxon-name><tp:taxon-name-part taxon-name-part-type="genus" reg="Phylacastus">Phylacastus</tp:taxon-name-part><tp:taxon-name-part taxon-name-part-type="species" reg="pretoriensis">pretoriensis</tp:taxon-name-part></tp:taxon-name> Koch, 1954a: 285, syn. nov. <xref ref-type="bibr" rid="B26">Kamiński 2016</xref>: 245. </comment></tp:nomenclature-citation></tp:nomenclature-citation-list></tp:nomenclature><tp:treatment-sec sec-type="material" id="SECID0EZYAG"><title>Material examined</title><p><bold>(data represents single specimens unless otherwise noted). <italic>Holotype</italic></bold> (<named-content xmlns:xlink="http://www.w3.org/1999/xlink" content-type="dwc:institutional_code" xlink:title="Ditsong National Museum of Natural History; Pretoria, South Africa" xlink:href="http://grbio.org/institution/ditsong-national-museum-natural-history" xlink:type="simple">TMNH</named-content>): “Lydenburg Distr. 1896 P.A. Krantz; <tp:taxon-name><tp:taxon-name-part taxon-name-part-type="genus" reg="Phylacastus">Phylacastus</tp:taxon-name-part><tp:taxon-name-part taxon-name-part-type="species" reg="crypticoides">crypticoides</tp:taxon-name-part></tp:taxon-name> DET.C.KOCH 1953; Holotype No: 1873 <tp:taxon-name><tp:taxon-name-part taxon-name-part-type="genus" reg="Phylacastus">Phylacastus</tp:taxon-name-part><tp:taxon-name-part taxon-name-part-type="species" reg="crypticoides">crypticoides</tp:taxon-name-part></tp:taxon-name> KOCH; <tp:taxon-name><tp:taxon-name-part taxon-name-part-type="genus" reg="Phylacastus"/><tp:taxon-name-part taxon-name-part-type="species" reg="crypticoides">crypticoides</tp:taxon-name-part></tp:taxon-name> Koch; <tp:taxon-name><tp:taxon-name-part taxon-name-part-type="genus" reg="Eurynotus">Eurynotus</tp:taxon-name-part></tp:taxon-name>? sp..”</p></tp:treatment-sec><tp:treatment-sec sec-type="material" id="SECID0EL1AG"><title>Additional material examined</title><p><bold>(<named-content xmlns:xlink="http://www.w3.org/1999/xlink" content-type="dwc:institutional_code" xlink:title="Ditsong National Museum of Natural History; Pretoria, South Africa" xlink:href="http://grbio.org/institution/ditsong-national-museum-natural-history" xlink:type="simple">TMNH</named-content>).</bold> “S.Afr.,N.Transvaal Nylsvley Met.Sta. <named-content xmlns:xlink="http://www.w3.org/1999/xlink" content-type="dwc:verbatimCoordinates" xlink:type="simple"><named-content content-type="geo-json" specific-use="{&#34;type&#34;:&#34;Point&#34;,&#34;coordinates&#34;:[28.420000,-24.400000]}" id="NCID0E31AG" xlink:type="simple">24.40°S, 28.42°E</named-content></named-content>; 285.1975; E-Y:1160 humus, Berlese, open leg. Endrödy-Younga.”, “S.Afr.,N.Transvaal Nylsvley, Smith frm <named-content xmlns:xlink="http://www.w3.org/1999/xlink" content-type="dwc:verbatimCoordinates" xlink:type="simple"><named-content content-type="geo-json" specific-use="{&#34;type&#34;:&#34;Point&#34;,&#34;coordinates&#34;:[24.420000,-24.400000]}" id="NCID0EE2AG" xlink:type="simple">24.40°S, 24.42°E</named-content></named-content> 15.11.1975; E-Y: 952 cattle dung leg. Endrödy-Younga; trench; rep: 5 cage mesh 9 mm 7 day aft.sett.”*, “S.Afr.,N.Transvaal Nylsvley Met.Sta. <named-content xmlns:xlink="http://www.w3.org/1999/xlink" content-type="dwc:verbatimCoordinates" xlink:type="simple"><named-content content-type="geo-json" specific-use="{&#34;type&#34;:&#34;Point&#34;,&#34;coordinates&#34;:[28.420000,-24.400000]}" id="NCID0EM2AG" xlink:type="simple">24.40°S, 28.42°E</named-content></named-content>; 29.3.1976; E-Y:1112 sifted litter, open leg. Endrödy-Younga.”, “S.Afr.;Limpopo Prov. Lindani Nat Res 1336 m <named-content xmlns:xlink="http://www.w3.org/1999/xlink" content-type="dwc:verbatimCoordinates" xlink:type="simple"><named-content content-type="geo-json" specific-use="{&#34;type&#34;:&#34;Point&#34;,&#34;coordinates&#34;:[28.230000,-24.020000]}" id="NCID0EU2AG" xlink:type="simple">24.02°S, 28.23°E</named-content></named-content>; 8.12.2005; E-Y:3687 single, bushveld leg.Gusmann, Müller.”, “S.Afr.,N.Transvaal Nylsvley, Smith frm <named-content xmlns:xlink="http://www.w3.org/1999/xlink" content-type="dwc:verbatimCoordinates" xlink:type="simple"><named-content content-type="geo-json" specific-use="{&#34;type&#34;:&#34;Point&#34;,&#34;coordinates&#34;:[24.420000,-24.400000]}" id="NCID0E32AG" xlink:type="simple">24.40°S, 24.42°E</named-content></named-content> 8.1.1976; E-Y: 990 sifted litter. Endrödy-Younga”*, “S.Afr.Tvl.Waterbg Lapalala Wilderness <named-content xmlns:xlink="http://www.w3.org/1999/xlink" content-type="dwc:verbatimCoordinates" xlink:type="simple"><named-content content-type="geo-json" specific-use="{&#34;type&#34;:&#34;Point&#34;,&#34;coordinates&#34;:[20.170000,-23.490000]}" id="NCID0EE3AG" xlink:type="simple">23.49°S, 20.17°E</named-content></named-content>; 16.8.1975; E-Y:829 from under stones leg. Endrödy-Younga” (seven specimens)<xref ref-type="fn" rid="en1">1</xref>.</p></tp:treatment-sec><tp:treatment-sec sec-type="notes" id="SECID0EN3AG"><title>Notes.</title><p>Koch described both <italic><tp:taxon-name><tp:taxon-name-part taxon-name-part-type="genus" reg="Phylacastus">Phylacastus</tp:taxon-name-part><tp:taxon-name-part taxon-name-part-type="species" reg="crypticoides">crypticoides</tp:taxon-name-part></tp:taxon-name></italic> and <italic><tp:taxon-name><tp:taxon-name-part taxon-name-part-type="genus" reg="Phylacastus">P.</tp:taxon-name-part><tp:taxon-name-part taxon-name-part-type="species" reg="pretoriensis">pretoriensis</tp:taxon-name-part></tp:taxon-name></italic> (1954a), differentiating them from the already described <italic><tp:taxon-name><tp:taxon-name-part taxon-name-part-type="genus" reg="Phylacastus">P.</tp:taxon-name-part><tp:taxon-name-part taxon-name-part-type="species" reg="striolatus">striolatus</tp:taxon-name-part></tp:taxon-name></italic> and his additional species <italic><tp:taxon-name><tp:taxon-name-part taxon-name-part-type="genus" reg="Phylacastus">P.</tp:taxon-name-part><tp:taxon-name-part taxon-name-part-type="species" reg="rhodesianus">rhodesianus</tp:taxon-name-part></tp:taxon-name></italic> based on the following: <italic><tp:taxon-name><tp:taxon-name-part taxon-name-part-type="genus" reg="Phylacastus">P.</tp:taxon-name-part><tp:taxon-name-part taxon-name-part-type="species" reg="pretoriensis">pretoriensis</tp:taxon-name-part></tp:taxon-name></italic> with a basal pronotal margin that is reduced medially, and <italic><tp:taxon-name><tp:taxon-name-part taxon-name-part-type="genus" reg="Phylacastus">P.</tp:taxon-name-part><tp:taxon-name-part taxon-name-part-type="species" reg="crypticoides">crypticoides</tp:taxon-name-part></tp:taxon-name></italic> with a cariniform structure of the mentum and a more apically positioned sulcus on abdominal ventrite V. Upon investigation here, the margination of the pronotal base, while variable, appears to be consistently present in all species with no uniform reduction in restricted populations or collection events examined here. The sulcus of abdominal ventrite V is also consistent between specimens of both of Koch’s species. Furthermore, <italic><tp:taxon-name><tp:taxon-name-part taxon-name-part-type="genus" reg="Phylacastus">P.</tp:taxon-name-part><tp:taxon-name-part taxon-name-part-type="species" reg="crypticoides">crypticoides</tp:taxon-name-part></tp:taxon-name></italic> and <italic><tp:taxon-name><tp:taxon-name-part taxon-name-part-type="genus" reg="Phylacastus">P.</tp:taxon-name-part><tp:taxon-name-part taxon-name-part-type="species" reg="pretoriensis">pretoriensis</tp:taxon-name-part></tp:taxon-name></italic> specimens compared with his type material bear the carina attributed to <italic><tp:taxon-name><tp:taxon-name-part taxon-name-part-type="genus" reg="Phylacastus">P.</tp:taxon-name-part><tp:taxon-name-part taxon-name-part-type="species" reg="crypticoides">crypticoides</tp:taxon-name-part></tp:taxon-name></italic>. As such, we have decided here to synonymize the two species under <italic><tp:taxon-name><tp:taxon-name-part taxon-name-part-type="genus" reg="Phylacastus">P.</tp:taxon-name-part><tp:taxon-name-part taxon-name-part-type="species" reg="crypticoides">crypticoides</tp:taxon-name-part></tp:taxon-name></italic>.</p></tp:treatment-sec><tp:treatment-sec sec-type="redescription" id="SECID0EBABG"><title>Redescription.</title><p>Length 6–7 mm. <bold><italic>Head</italic></bold>: punctures separated by &lt; 1 diameter. Mentum broad, lateral wings concealed, midportion with thin, distinct medial carina. <bold><italic>Prothorax</italic></bold>: pronotum punctate, punctures closely spaced, separated by ≤ 1 diameter. Hypomeron lightly wrinkled to rugose. Prosternal process produced between forecoxae (Fig. <xref ref-type="fig" rid="F3">3D</xref>). <bold><italic>Pterothorax</italic></bold>: elytra width about equal to pronotal width. Elytral striae, intervals punctate; striae clearly impressed. Interval punctures closely spaced (≤1 diameter), slightly smaller than strial punctures. Elytral tubercles absent; apical declivity with at most weak bumps or callosities (Figs <xref ref-type="fig" rid="F1">1C</xref>, <xref ref-type="fig" rid="F2">2E, F</xref>). <bold><italic>Abdomen</italic></bold>: ventrite V sulcus narrowly separated from apical border. <bold><italic>Terminalia</italic></bold>: male: parameres tapering apically, fused basally with narrow opening at apex exposing median lobe. Female: ovipositor slightly elongate (ratio of ovipositor coxites I–IV to paraprocts &lt; 1:1). Bursa copulatrix not bilobate, accessory gland present near-to spermatheca, accessory pouch absent.</p></tp:treatment-sec><tp:treatment-sec sec-type="distribution" id="SECID0ECBBG"><title>Distribution.</title><p>South Africa.</p></tp:treatment-sec><tp:treatment-sec><!--Section generated to contain objects referenced in tp:taxon-treatment.--><fig id="F1" position="float" orientation="portrait"><object-id xmlns:xlink="http://www.w3.org/1999/xlink" content-type="doi" xlink:type="simple">10.3897/zookeys.1138.95968.figure1</object-id><object-id xmlns:xlink="http://www.w3.org/1999/xlink" content-type="arpha" xlink:type="simple">0BF81700-F08C-5C52-B72F-7BDB0546B486</object-id><label>Figure 1.</label><caption><p>Dorsal habitus of <italic><tp:taxon-name><tp:taxon-name-part taxon-name-part-type="genus" reg="Phylacastus">Phylacastus</tp:taxon-name-part></tp:taxon-name></italic> species <bold>A</bold><italic><tp:taxon-name><tp:taxon-name-part taxon-name-part-type="genus" reg="Phylacastus">Phylacastus</tp:taxon-name-part><tp:taxon-name-part taxon-name-part-type="species" reg="ancoralium">ancoralium</tp:taxon-name-part></tp:taxon-name></italic> sp. nov. holotype <bold>B</bold><italic><tp:taxon-name><tp:taxon-name-part taxon-name-part-type="genus" reg="Phylacastus">Phylacastus</tp:taxon-name-part><tp:taxon-name-part taxon-name-part-type="species" reg="makskacymirowi">makskacymirowi</tp:taxon-name-part></tp:taxon-name></italic> sp. nov. <bold>C</bold><italic><tp:taxon-name><tp:taxon-name-part taxon-name-part-type="genus" reg="Phylacastus">Phylacastus</tp:taxon-name-part><tp:taxon-name-part taxon-name-part-type="species" reg="crypticoides">crypticoides</tp:taxon-name-part></tp:taxon-name></italic><bold>D</bold><italic><tp:taxon-name><tp:taxon-name-part taxon-name-part-type="genus" reg="Phylacastus">Phylacastus</tp:taxon-name-part><tp:taxon-name-part taxon-name-part-type="species" reg="rhodesianus">rhodesianus</tp:taxon-name-part></tp:taxon-name></italic><bold>E</bold><italic><tp:taxon-name><tp:taxon-name-part taxon-name-part-type="genus" reg="Phylacastus">Phylacastus</tp:taxon-name-part><tp:taxon-name-part taxon-name-part-type="species" reg="striolatus">striolatus</tp:taxon-name-part></tp:taxon-name></italic> lectotype. Scale bars: 1 mm.</p></caption><graphic xmlns:xlink="http://www.w3.org/1999/xlink" xlink:href="zookeys-1138-001_article-95968__-g001.jpg" position="float" orientation="portrait" xlink:type="simple" id="oo_791036.jpg"><uri content-type="original_file" xlink:type="simple">https://binary.pensoft.net/fig/791036</uri></graphic></fig><fig id="F3" position="float" orientation="portrait"><object-id xmlns:xlink="http://www.w3.org/1999/xlink" content-type="doi" xlink:type="simple">10.3897/zookeys.1138.95968.figure3</object-id><object-id xmlns:xlink="http://www.w3.org/1999/xlink" content-type="arpha" xlink:type="simple">006FFE93-1E78-5BBD-BD15-F3815848E2C0</object-id><label>Figure 3.</label><caption><p>Diagnostic features of <italic><tp:taxon-name><tp:taxon-name-part taxon-name-part-type="genus" reg="Phylacastus">Phylacastus</tp:taxon-name-part></tp:taxon-name></italic> species <bold>A–C</bold> mentum (Median keel red, middle portion and lateral wings blue and green respectively) <bold>D–E</bold> prosternal process <bold>F–G</bold> abdominal ventrite V <bold>A, D, F</bold><italic><tp:taxon-name><tp:taxon-name-part taxon-name-part-type="genus" reg="Phylacastus">Phylacastus</tp:taxon-name-part><tp:taxon-name-part taxon-name-part-type="species" reg="crypticoides">crypticoides</tp:taxon-name-part></tp:taxon-name></italic><bold>B</bold><italic><tp:taxon-name><tp:taxon-name-part taxon-name-part-type="genus" reg="Phylacastus">P.</tp:taxon-name-part><tp:taxon-name-part taxon-name-part-type="species" reg="makskacymirowi">makskacymirowi</tp:taxon-name-part></tp:taxon-name></italic><bold>C</bold><italic><tp:taxon-name><tp:taxon-name-part taxon-name-part-type="genus" reg="Phylacastus">P.</tp:taxon-name-part><tp:taxon-name-part taxon-name-part-type="species" reg="rhodesianus">rhodesianus</tp:taxon-name-part></tp:taxon-name></italic><bold>E</bold><italic><tp:taxon-name><tp:taxon-name-part taxon-name-part-type="genus" reg="Phylacastus">P.</tp:taxon-name-part><tp:taxon-name-part taxon-name-part-type="species" reg="ancoralium">ancoralium</tp:taxon-name-part></tp:taxon-name></italic><bold>G</bold><italic><tp:taxon-name><tp:taxon-name-part taxon-name-part-type="genus" reg="Phylacastus">P.</tp:taxon-name-part><tp:taxon-name-part taxon-name-part-type="species" reg="striolatus">striolatus</tp:taxon-name-part></tp:taxon-name></italic>. Scale bars: 0.1 mm</p></caption><graphic xmlns:xlink="http://www.w3.org/1999/xlink" xlink:href="zookeys-1138-001_article-95968__-g003.jpg" position="float" orientation="portrait" xlink:type="simple" id="oo_791038.jpg"><uri content-type="original_file" xlink:type="simple">https://binary.pensoft.net/fig/791038</uri></graphic></fig><fig id="F4" position="float" orientation="portrait"><object-id xmlns:xlink="http://www.w3.org/1999/xlink" content-type="doi" xlink:type="simple">10.3897/zookeys.1138.95968.figure4</object-id><object-id xmlns:xlink="http://www.w3.org/1999/xlink" content-type="arpha" xlink:type="simple">ACEF4905-4E45-550A-9BA7-622C920ACF1B</object-id><label>Figure 4.</label><caption><p><italic><tp:taxon-name><tp:taxon-name-part taxon-name-part-type="genus" reg="Phylacastus">Phylacastus</tp:taxon-name-part></tp:taxon-name> species spp.</italic> aedeagi <bold>A–D</bold> aedeagus dorsal view <bold>E, F</bold> aedeagus Ventral view <bold>A, H</bold><italic><tp:taxon-name><tp:taxon-name-part taxon-name-part-type="genus" reg="Phylacastus">Phylacastus</tp:taxon-name-part><tp:taxon-name-part taxon-name-part-type="species" reg="striolatus">striolatus</tp:taxon-name-part></tp:taxon-name></italic><bold>B, G</bold><italic><tp:taxon-name><tp:taxon-name-part taxon-name-part-type="genus" reg="Phylacastus">P.</tp:taxon-name-part><tp:taxon-name-part taxon-name-part-type="species" reg="ancoralium">ancoralium</tp:taxon-name-part></tp:taxon-name></italic> (ancorae highlighted blue) <bold>C</bold><italic><tp:taxon-name><tp:taxon-name-part taxon-name-part-type="genus" reg="Phylacastus">P.</tp:taxon-name-part><tp:taxon-name-part taxon-name-part-type="species" reg="rhodesianus">rhodesianus</tp:taxon-name-part></tp:taxon-name></italic><bold>E</bold><italic><tp:taxon-name><tp:taxon-name-part taxon-name-part-type="genus" reg="Phylacastus">P.</tp:taxon-name-part><tp:taxon-name-part taxon-name-part-type="species" reg="crypticoides">crypticoides</tp:taxon-name-part></tp:taxon-name></italic><bold>D, F</bold><italic><tp:taxon-name><tp:taxon-name-part taxon-name-part-type="genus" reg="Phylacastus">P.</tp:taxon-name-part><tp:taxon-name-part taxon-name-part-type="species" reg="makskacymirowi">makskacymirowi</tp:taxon-name-part></tp:taxon-name></italic> (subapical sutures highlighted blue). Median lobes highlighted green. Scale bars: 0.2 mm.</p></caption><graphic xmlns:xlink="http://www.w3.org/1999/xlink" xlink:href="zookeys-1138-001_article-95968__-g004.jpg" position="float" orientation="portrait" xlink:type="simple" id="oo_791039.jpg"><uri content-type="original_file" xlink:type="simple">https://binary.pensoft.net/fig/791039</uri></graphic></fig><fig id="F5" position="float" orientation="portrait"><object-id xmlns:xlink="http://www.w3.org/1999/xlink" content-type="doi" xlink:type="simple">10.3897/zookeys.1138.95968.figure5</object-id><object-id xmlns:xlink="http://www.w3.org/1999/xlink" content-type="arpha" xlink:type="simple">B121B770-D7E8-5517-82D6-E1E72741B737</object-id><label>Figure 5.</label><caption><p><italic><tp:taxon-name><tp:taxon-name-part taxon-name-part-type="genus" reg="Phylacastus">Phylacastus</tp:taxon-name-part></tp:taxon-name></italic> ovipositor (dorsal). <bold>Right</bold><italic><tp:taxon-name><tp:taxon-name-part taxon-name-part-type="genus" reg="Phylacastus">Phylacastus</tp:taxon-name-part><tp:taxon-name-part taxon-name-part-type="species" reg="ancoralium">ancoralium</tp:taxon-name-part></tp:taxon-name></italic><bold>Left</bold><italic><tp:taxon-name><tp:taxon-name-part taxon-name-part-type="genus" reg="Phylacastus">P.</tp:taxon-name-part><tp:taxon-name-part taxon-name-part-type="species" reg="crypticoides">crypticoides</tp:taxon-name-part></tp:taxon-name></italic>. Abbreviations: C – Coxae (1–4); Prct – Paraprocts. Scale bars: 1 mm.</p></caption><graphic xmlns:xlink="http://www.w3.org/1999/xlink" xlink:href="zookeys-1138-001_article-95968__-g005.jpg" position="float" orientation="portrait" xlink:type="simple" id="oo_791040.jpg"><uri content-type="original_file" xlink:type="simple">https://binary.pensoft.net/fig/791040</uri></graphic></fig><fig id="F6" position="float" orientation="portrait"><object-id xmlns:xlink="http://www.w3.org/1999/xlink" content-type="doi" xlink:type="simple">10.3897/zookeys.1138.95968.figure6</object-id><object-id xmlns:xlink="http://www.w3.org/1999/xlink" content-type="arpha" xlink:type="simple">180BA63E-A222-57D7-A381-3F1C93AF032A</object-id><label>Figure 6.</label><caption><p><italic><tp:taxon-name><tp:taxon-name-part taxon-name-part-type="genus" reg="Phylacastus">Phylacastus</tp:taxon-name-part></tp:taxon-name></italic> internal female structures <bold>A</bold><italic><tp:taxon-name><tp:taxon-name-part taxon-name-part-type="genus" reg="Phylacastus">Phylacastus</tp:taxon-name-part><tp:taxon-name-part taxon-name-part-type="species" reg="striolatus">striolatus</tp:taxon-name-part></tp:taxon-name></italic><bold>B</bold><italic><tp:taxon-name><tp:taxon-name-part taxon-name-part-type="genus" reg="Phylacastus">P.</tp:taxon-name-part><tp:taxon-name-part taxon-name-part-type="species" reg="crypticoides">crypticoides</tp:taxon-name-part></tp:taxon-name></italic><bold>C</bold><italic><tp:taxon-name><tp:taxon-name-part taxon-name-part-type="genus" reg="Phylacastus">P.</tp:taxon-name-part><tp:taxon-name-part taxon-name-part-type="species" reg="ancoralium">ancoralium</tp:taxon-name-part></tp:taxon-name></italic>. Abbreviations: Ag - Accessory gland, Ap - Accessory pouch, Bc - Bursa copulatrix, Ov - Oviduct, <italic>Sp</italic> - Spermatheca.</p></caption><graphic xmlns:xlink="http://www.w3.org/1999/xlink" xlink:href="zookeys-1138-001_article-95968__-g006.jpg" position="float" orientation="portrait" xlink:type="simple" id="oo_791041.jpg"><uri content-type="original_file" xlink:type="simple">https://binary.pensoft.net/fig/791041</uri></graphic></fig><fig id="F8" position="float" orientation="portrait"><object-id xmlns:xlink="http://www.w3.org/1999/xlink" content-type="doi" xlink:type="simple">10.3897/zookeys.1138.95968.figure8</object-id><object-id xmlns:xlink="http://www.w3.org/1999/xlink" content-type="arpha" xlink:type="simple">D4BB75BC-3C70-589B-8E9A-4E250AEF6BEF</object-id><label>Figure 8.</label><caption><p>Distribution of <italic>ancorae</italic> in <tp:taxon-name><tp:taxon-name-part taxon-name-part-type="subfamily">Blaptinae</tp:taxon-name-part></tp:taxon-name> (displayed on Bayesian molecular topology from <xref ref-type="bibr" rid="B30">Kamiński et al. 2021a</xref>) <bold>A</bold><italic><tp:taxon-name><tp:taxon-name-part taxon-name-part-type="genus" reg="Heliopates">Heliopates</tp:taxon-name-part><tp:taxon-name-part taxon-name-part-type="species" reg="ibericus">ibericus</tp:taxon-name-part></tp:taxon-name></italic> Mulsant &amp; Rey (<tp:taxon-name><tp:taxon-name-part taxon-name-part-type="subtribe">Dendarina</tp:taxon-name-part></tp:taxon-name>) apical aedeagus <bold>B</bold><italic><tp:taxon-name><tp:taxon-name-part taxon-name-part-type="genus" reg="Phylacastus">Phylacastus</tp:taxon-name-part><tp:taxon-name-part taxon-name-part-type="species" reg="crypticoides">crypticoides</tp:taxon-name-part></tp:taxon-name></italic> aedeagus. Dark blue clades = all representatives have ancorae. Light blue clades = exceptions (with or without ancorae). White clades = no ancorae. Abbreviations: an - ancora, bap - basal apophysis, cc - sclerotized connection to parameres, ml - median lobe, par - parameres.</p></caption><graphic xmlns:xlink="http://www.w3.org/1999/xlink" xlink:href="zookeys-1138-001_article-95968__-g008.jpg" position="float" orientation="portrait" xlink:type="simple" id="oo_791043.jpg"><uri content-type="original_file" xlink:type="simple">https://binary.pensoft.net/fig/791043</uri></graphic></fig><fig id="F2" position="float" orientation="portrait"><object-id xmlns:xlink="http://www.w3.org/1999/xlink" content-type="doi" xlink:type="simple">10.3897/zookeys.1138.95968.figure2</object-id><object-id xmlns:xlink="http://www.w3.org/1999/xlink" content-type="arpha" xlink:type="simple">2FB36162-B0E8-561B-B362-5B6782CB8B72</object-id><label>Figure 2.</label><caption><p><italic><tp:taxon-name><tp:taxon-name-part taxon-name-part-type="genus" reg="Phylacastus">Phylacastus</tp:taxon-name-part></tp:taxon-name></italic> lateral aspect photographs and close-up of apical elytral tubercles and striae <bold>A</bold><italic><tp:taxon-name><tp:taxon-name-part taxon-name-part-type="genus" reg="Phylacastus">Phylacastus</tp:taxon-name-part><tp:taxon-name-part taxon-name-part-type="species" reg="ancoralium">ancoralium</tp:taxon-name-part></tp:taxon-name></italic> lateral angle <bold>B</bold><italic><tp:taxon-name><tp:taxon-name-part taxon-name-part-type="genus" reg="Phylacastus">P.</tp:taxon-name-part><tp:taxon-name-part taxon-name-part-type="species" reg="ancoralium">ancoralium</tp:taxon-name-part></tp:taxon-name></italic> close-up of elytra apical declivity <bold>C</bold><italic><tp:taxon-name><tp:taxon-name-part taxon-name-part-type="genus" reg="Phylacastus">P.</tp:taxon-name-part><tp:taxon-name-part taxon-name-part-type="species" reg="rhodesianus">rhodesianus</tp:taxon-name-part></tp:taxon-name></italic> lateral angle <bold>D</bold><italic><tp:taxon-name><tp:taxon-name-part taxon-name-part-type="genus" reg="Phylacastus">P.</tp:taxon-name-part><tp:taxon-name-part taxon-name-part-type="species" reg="rhodesianus">rhodesianus</tp:taxon-name-part></tp:taxon-name></italic> close-up of elytra apical declivity <bold>E</bold><italic><tp:taxon-name><tp:taxon-name-part taxon-name-part-type="genus" reg="Phylacastus">P.</tp:taxon-name-part><tp:taxon-name-part taxon-name-part-type="species" reg="striolatus">striolatus</tp:taxon-name-part></tp:taxon-name></italic> lateral angle <bold>F</bold><italic><tp:taxon-name><tp:taxon-name-part taxon-name-part-type="genus" reg="Phylacastus">P.</tp:taxon-name-part><tp:taxon-name-part taxon-name-part-type="species" reg="striolatus">striolatus</tp:taxon-name-part></tp:taxon-name></italic> close-up of elytra apical declivity.</p></caption><graphic xmlns:xlink="http://www.w3.org/1999/xlink" xlink:href="zookeys-1138-001_article-95968__-g002.jpg" position="float" orientation="portrait" xlink:type="simple" id="oo_791037.jpg"><uri content-type="original_file" xlink:type="simple">https://binary.pensoft.net/fig/791037</uri></graphic></fig><fn-group><fn id="en1"><p>Some collecting events are likely erroneous in their coordinates (24.40°S, 24.42°E and 23.49°S, 20.17°E). These localities should be represented in northeastern South Africa (circa 24.40°S, 28.42°E); however, the coordinates as written on the labels refer to far-off localities in Botswana. As such, while the labels are recorded here, these points are omitted from the species’ range map.</p></fn></fn-group></tp:treatment-sec><ref-list><ref id="B30"><mixed-citation xmlns:xlink="http://www.w3.org/1999/xlink" xlink:type="simple"><person-group><name name-style="western"><surname>Kamiński</surname><given-names>MJ</given-names></name><name name-style="western"><surname>Lumen</surname><given-names>R</given-names></name><name name-style="western"><surname>Kanda</surname><given-names>K</given-names></name><name name-style="western"><surname>Iwan</surname><given-names>D</given-names></name><name name-style="western"><surname>Johnston</surname><given-names>MA</given-names></name><name name-style="western"><surname>Kergoat</surname><given-names>G</given-names></name><name name-style="western"><surname>Bouchard</surname><given-names>P</given-names></name><name name-style="western"><surname>Bai</surname><given-names>X-L</given-names></name><name name-style="western"><surname>Li</surname><given-names>X-M</given-names></name><name name-style="western"><surname>Ren</surname><given-names>G-D</given-names></name><name name-style="western"><surname>Smith</surname><given-names>AD</given-names></name></person-group> (<year>2021a</year>) <article-title>Reevaluation of Blapimorpha and <tp:taxon-name><tp:taxon-name-part taxon-name-part-type="subfamily">Opatrinae</tp:taxon-name-part></tp:taxon-name>: addressing a major phylogeny-classiﬁcation gap in darkling beetles (<tp:taxon-name><tp:taxon-name-part taxon-name-part-type="order">Coleoptera</tp:taxon-name-part></tp:taxon-name>: <tp:taxon-name><tp:taxon-name-part taxon-name-part-type="family">Tenebrionidae</tp:taxon-name-part></tp:taxon-name>: <tp:taxon-name><tp:taxon-name-part taxon-name-part-type="subfamily">Blaptinae</tp:taxon-name-part></tp:taxon-name>).</article-title><source>Systematic Entomology</source><volume>46</volume>(<issue>1</issue>): <fpage>140</fpage>–<lpage>156</lpage>. <ext-link xlink:href="10.1111/syen.12453" ext-link-type="doi" xlink:type="simple">https://doi.org/10.1111/syen.12453</ext-link></mixed-citation></ref><ref id="B26"><mixed-citation xmlns:xlink="http://www.w3.org/1999/xlink" xlink:type="simple"><person-group><name name-style="western"><surname>Kamiński</surname><given-names>MJ</given-names></name></person-group> (<year>2016</year>) <article-title>Catalogue and distribution of the subtribe <tp:taxon-name><tp:taxon-name-part taxon-name-part-type="subtribe">Eurynotina</tp:taxon-name-part></tp:taxon-name> (<tp:taxon-name><tp:taxon-name-part taxon-name-part-type="order">Coleoptera</tp:taxon-name-part></tp:taxon-name>: <tp:taxon-name><tp:taxon-name-part taxon-name-part-type="family">Tenebrionidae</tp:taxon-name-part></tp:taxon-name>: <tp:taxon-name><tp:taxon-name-part taxon-name-part-type="tribe">Pedinini</tp:taxon-name-part></tp:taxon-name>).</article-title><source>Annales Zoologici</source><volume>66</volume>(<issue>2</issue>): <fpage>227</fpage>–<lpage>266</lpage>. <ext-link xlink:href="10.3161/00034541ANZ2016.66.2.006" ext-link-type="doi" xlink:type="simple">https://doi.org/10.3161/00034541ANZ2016.66.2.006</ext-link></mixed-citation></ref></ref-list></tp:taxon-treatment>
