# Supplementary material for: ﻿Taxonomic revision of the genus Phylacastus Fairmaire (Tenebrionidae, Eurynotina): shortfalls of anatomical nomenclature with notes on aedeagal homology
Source: Zookeys. 2023 Jan 5;1138:1–27. doi: 10.3897/zookeys.1138.95968 (PMC9837620; doi:10.3897/zookeys.1138.95968)
Supplement: XML Treatment for Phylacastus makskacymirowi [file zookeys.1138.95968-treatment4.xml]

<!DOCTYPE tp:taxon-treatment
  PUBLIC "-//TaxonX//DTD Taxonomic Treatment Publishing DTD v0 20100105//EN" "tax-treatment-NSO.dtd">
<tp:taxon-treatment xmlns:tp="http://www.plazi.org/taxpub"><tp:treatment-meta><kwd-group><label>Taxon classification</label><kwd>
              <named-content content-type="kingdom">Animalia</named-content>
            </kwd><kwd>
              <named-content content-type="order">Coleoptera</named-content>
            </kwd><kwd>
              <named-content content-type="family">Tenebrionidae</named-content>
            </kwd></kwd-group><mixed-citation publication-type="journal"><person-group><name><surname>Lumen</surname><given-names>Ryan</given-names></name><name><surname>Kamiński</surname><given-names>Marcin Jan</given-names></name></person-group><article-title>﻿Taxonomic revision of the genus <italic><tp:taxon-name><tp:taxon-name-part taxon-name-part-type="genus" reg="Phylacastus">Phylacastus</tp:taxon-name-part></tp:taxon-name></italic> Fairmaire (<tp:taxon-name><tp:taxon-name-part taxon-name-part-type="family">Tenebrionidae</tp:taxon-name-part></tp:taxon-name>, <tp:taxon-name><tp:taxon-name-part taxon-name-part-type="subtribe">Eurynotina</tp:taxon-name-part></tp:taxon-name>): shortfalls of anatomical nomenclature with notes on aedeagal homology</article-title><source>Zookeys</source><day>05</day><month>01</month><year>2023</year><volume>1138</volume><fpage>1</fpage><lpage>27</lpage><pub-id pub-id-type="doi">10.3897/zookeys.1138.95968</pub-id></mixed-citation></tp:treatment-meta><tp:nomenclature><label>﻿</label><tp:taxon-name>
            <object-id xmlns:xlink="http://www.w3.org/1999/xlink" content-type="arpha" xlink:type="simple">CBD12F6A-3433-541E-AA68-FE32E5312910</object-id>
            <tp:taxon-name-part taxon-name-part-type="genus" reg="Phylacastus">Phylacastus</tp:taxon-name-part>
            <tp:taxon-name-part taxon-name-part-type="species" reg="makskacymirowi">makskacymirowi</tp:taxon-name-part>
            <object-id xmlns:xlink="http://www.w3.org/1999/xlink" content-type="zoobank" xlink:type="simple">https://zoobank.org/D45D3B72-5E44-451F-96B1-35D28A05E555</object-id>
          </tp:taxon-name><tp:taxon-status xmlns:xlink="http://www.w3.org/1999/xlink" xlink:type="simple">sp. nov.</tp:taxon-status><xref ref-type="fig" rid="F1">Figs 1B</xref><xref ref-type="fig" rid="F3">, 3B</xref><xref ref-type="fig" rid="F4">, 4D, F</xref></tp:nomenclature><tp:treatment-sec sec-type="material" id="SECID0E3CBG"><title>Material examined</title><p><bold>(data represents single specimens unless otherwise noted). <italic>Holotype</italic></bold> (<named-content xmlns:xlink="http://www.w3.org/1999/xlink" content-type="dwc:institutional_code" xlink:title="Ditsong National Museum of Natural History; Pretoria, South Africa" xlink:href="http://grbio.org/institution/ditsong-national-museum-natural-history" xlink:type="simple">TMNH</named-content>): “S.Afr.,E.Transvaal Berlin;Karst plat. <named-content xmlns:xlink="http://www.w3.org/1999/xlink" content-type="dwc:verbatimCoordinates" xlink:type="simple"><named-content content-type="geo-json" specific-use="{&#34;type&#34;:&#34;Point&#34;,&#34;coordinates&#34;:[30.460000,-25.310000]}" id="NCID0EODBG" xlink:type="simple">25.31°S, 30.46°E</named-content></named-content>; 20.9.1986; E-Y:2279 groundtraps, 33 days leg. Endrödy-Younga; ground trap with meat bait.” With an additional label on red paper: “Holotype: <italic><tp:taxon-name><tp:taxon-name-part taxon-name-part-type="genus" reg="Phylacastus">Phylacastus</tp:taxon-name-part><tp:taxon-name-part taxon-name-part-type="species" reg="makskacymirowi">makskacymirowi</tp:taxon-name-part></tp:taxon-name></italic> Lumen &amp; Kaminski”</p><p><bold><italic>Paratypes</italic></bold> (<italic>n</italic> = 11) (<named-content xmlns:xlink="http://www.w3.org/1999/xlink" content-type="dwc:institutional_code" xlink:title="Ditsong National Museum of Natural History; Pretoria, South Africa" xlink:href="http://grbio.org/institution/ditsong-national-museum-natural-history" xlink:type="simple">TMNH</named-content> and <named-content xmlns:xlink="http://www.w3.org/1999/xlink" content-type="dwc:institutional_code" xlink:title="Muzeum i Instytut Zoologii, Polska Akademia Nauk; Warsaw, Poland" xlink:href="http://grbio.org/institution/muzeum-i-instytut-zoologii" xlink:type="simple">MIIZPAN</named-content>): Three additional specimens with same data as holotype (<named-content xmlns:xlink="http://www.w3.org/1999/xlink" content-type="dwc:institutional_code" xlink:title="Muzeum i Instytut Zoologii, Polska Akademia Nauk; Warsaw, Poland" xlink:href="http://grbio.org/institution/muzeum-i-instytut-zoologii" xlink:type="simple">MIIZPAN</named-content>). “S.Afr.,E.Transvaal Berlin;Karst plat. <named-content xmlns:xlink="http://www.w3.org/1999/xlink" content-type="dwc:verbatimCoordinates" xlink:type="simple"><named-content content-type="geo-json" specific-use="{&#34;type&#34;:&#34;Point&#34;,&#34;coordinates&#34;:[30.460000,-25.310000]}" id="NCID0EZEBG" xlink:type="simple">25.31°S, 30.46°E</named-content></named-content>; 23.10.1986; E-Y:2001 groundtraps, 42 days leg. Endrödy-Younga; ground trap with meat bait.”, “S.Afr.,E.Transvaal Berlin;Karst plat. <named-content xmlns:xlink="http://www.w3.org/1999/xlink" content-type="dwc:verbatimCoordinates" xlink:type="simple"><named-content content-type="geo-json" specific-use="{&#34;type&#34;:&#34;Point&#34;,&#34;coordinates&#34;:[30.460000,-25.310000]}" id="NCID0EBFBG" xlink:type="simple">25.31°S, 30.46°E</named-content></named-content>; 4.2.1986 E-Y:2414 under fungous logs leg. Endrödy-Younga.”, “S.Afr.; Mpumalanga 10 km E Kaapsehoop <named-content xmlns:xlink="http://www.w3.org/1999/xlink" content-type="dwc:verbatimCoordinates" xlink:type="simple"><named-content content-type="geo-json" specific-use="{&#34;type&#34;:&#34;Point&#34;,&#34;coordinates&#34;:[30.430000,-25.360000]}" id="NCID0EJFBG" xlink:type="simple">25.36°S, 30.43°E</named-content></named-content>; 4–6.1.2014: E-Y:3943 sifting; indigenous forest leg. Ruth Müller.”, “S.Afr.;Mpumalanga Sjonajona, Badplaas <named-content xmlns:xlink="http://www.w3.org/1999/xlink" content-type="dwc:verbatimCoordinates" xlink:type="simple"><named-content content-type="geo-json" specific-use="{&#34;type&#34;:&#34;Point&#34;,&#34;coordinates&#34;:[30.400000,-24.440000]}" id="NCID0ERFBG" xlink:type="simple">24.44°S, 30.40°E</named-content></named-content>; 11.11.2002; E-Y:3565 general collect. 1410 m leg. TMSA staff” (four specimens), “S.Afr.,E.Transvaal Berlin;Karst plat. <named-content xmlns:xlink="http://www.w3.org/1999/xlink" content-type="dwc:verbatimCoordinates" xlink:type="simple"><named-content content-type="geo-json" specific-use="{&#34;type&#34;:&#34;Point&#34;,&#34;coordinates&#34;:[30.460000,-25.310000]}" id="NCID0EZFBG" xlink:type="simple">25.31°S, 30.46°E</named-content></named-content>; 8.12.1986 E-Y:2363 fungous Pinus logs leg. Endrödy-Younga.”</p></tp:treatment-sec><tp:treatment-sec sec-type="diagnosis" id="SECID0E5FBG"><title>Diagnosis.</title><p>As of this revision, this is the smallest species of the genus (4–6 mm). In addition to its size, this species is further defined by the presence of well-defined tubercles on the apical declivity of the elytra—a trait shared only by <italic><tp:taxon-name><tp:taxon-name-part taxon-name-part-type="genus" reg="Phylacastus">P.</tp:taxon-name-part><tp:taxon-name-part taxon-name-part-type="species" reg="rhodesianus">rhodesianus</tp:taxon-name-part></tp:taxon-name></italic>, which is larger and can be further differentiated by 1) punctures on elytral intervals (more numerous and dense in <italic><tp:taxon-name><tp:taxon-name-part taxon-name-part-type="genus" reg="Phylacastus">P.</tp:taxon-name-part><tp:taxon-name-part taxon-name-part-type="species" reg="rhodesianus">rhodesianus</tp:taxon-name-part></tp:taxon-name></italic>); 2) the shape of the mentum is broad, not tapered, further concealing the lateral wings in <italic><tp:taxon-name><tp:taxon-name-part taxon-name-part-type="genus" reg="Phylacastus">P.</tp:taxon-name-part><tp:taxon-name-part taxon-name-part-type="species" reg="rhodesianus">rhodesianus</tp:taxon-name-part></tp:taxon-name></italic> (Fig. <xref ref-type="fig" rid="F3">3C</xref>), tapers apically, exposing lateral wings in <italic><tp:taxon-name><tp:taxon-name-part taxon-name-part-type="genus" reg="Phylacastus">P.</tp:taxon-name-part><tp:taxon-name-part taxon-name-part-type="species" reg="makskacymirowi">makskacymirowi</tp:taxon-name-part></tp:taxon-name></italic> (Fig. <xref ref-type="fig" rid="F3">3B</xref>); 3) aedeagus with a wide space between parameres, exposing large portion of median lobe in <tp:taxon-name><tp:taxon-name-part taxon-name-part-type="genus" reg="Phylacastus">P.</tp:taxon-name-part><tp:taxon-name-part taxon-name-part-type="species" reg="rhodesianus">rhodesianus</tp:taxon-name-part></tp:taxon-name> (Fig. <xref ref-type="fig" rid="F4">4C</xref>), narrow exposing only the tip of the median lobe in <italic><tp:taxon-name><tp:taxon-name-part taxon-name-part-type="genus" reg="Phylacastus">P.</tp:taxon-name-part><tp:taxon-name-part taxon-name-part-type="species" reg="makskacymirowi">makskacymirowi</tp:taxon-name-part></tp:taxon-name></italic> (Fig. <xref ref-type="fig" rid="F4">4D</xref>).</p></tp:treatment-sec><tp:treatment-sec sec-type="etymology" id="SECID0EVIBG"><title>Etymology.</title><p>Named after young bug enthusiast Maksymilian Jan Kacymirow (born on December 17, 2014 in Warsaw, Poland).</p></tp:treatment-sec><tp:treatment-sec sec-type="description" id="SECID0E1IBG"><title>Description.</title><p>Length 4–6 mm. <bold><italic>Head</italic></bold>: punctures separated by &lt; 1 diameter. Mentum midportion medially raised but without distinct median carina, laterally tapering slightly toward apex, lateral wings exposed. <bold><italic>Prothorax</italic></bold>: pronotum finely punctate, punctures smaller and widely spaced, separated by &gt; 1 diameter. Hypomeron very finely punctate and lightly sculptured/wrinkled. Prosternal process produced between forecoxae. <bold><italic>Pterothorax</italic></bold>: elytra wider than pronotal width. Elytral striae and intervals punctate; striae clearly impressed. Interval punctures fine, widely spaced (&gt;1 diameter), distinctly smaller than strial punctures. Elytra distinctly tuberculate on apical declivity. <bold><italic>Abdomen</italic></bold>: ventrite V sulcus narrowly separated from apical border. <bold><italic>Terminalia</italic></bold>: male: parameres tapering apically, fused basally with narrow opening at apex exposing median lobe. Each paramere bearing a small, weak, subapical suture (Fig. <xref ref-type="fig" rid="F4">4F</xref>). Female: ovipositor slightly elongate (ratio of ovipositor coxites I–IV to paraprocts &lt; 1:1). Bursa copulatrix not bilobate, accessory gland present near-to spermatheca, accessory pouch absent.</p></tp:treatment-sec><tp:treatment-sec sec-type="distribution" id="SECID0ETJBG"><title>Distribution.</title><p>South Africa.</p></tp:treatment-sec><tp:treatment-sec><!--Section generated to contain objects referenced in tp:taxon-treatment.--><fig id="F1" position="float" orientation="portrait"><object-id xmlns:xlink="http://www.w3.org/1999/xlink" content-type="doi" xlink:type="simple">10.3897/zookeys.1138.95968.figure1</object-id><object-id xmlns:xlink="http://www.w3.org/1999/xlink" content-type="arpha" xlink:type="simple">0BF81700-F08C-5C52-B72F-7BDB0546B486</object-id><label>Figure 1.</label><caption><p>Dorsal habitus of <italic><tp:taxon-name><tp:taxon-name-part taxon-name-part-type="genus" reg="Phylacastus">Phylacastus</tp:taxon-name-part></tp:taxon-name></italic> species <bold>A</bold><italic><tp:taxon-name><tp:taxon-name-part taxon-name-part-type="genus" reg="Phylacastus">Phylacastus</tp:taxon-name-part><tp:taxon-name-part taxon-name-part-type="species" reg="ancoralium">ancoralium</tp:taxon-name-part></tp:taxon-name></italic> sp. nov. holotype <bold>B</bold><italic><tp:taxon-name><tp:taxon-name-part taxon-name-part-type="genus" reg="Phylacastus">Phylacastus</tp:taxon-name-part><tp:taxon-name-part taxon-name-part-type="species" reg="makskacymirowi">makskacymirowi</tp:taxon-name-part></tp:taxon-name></italic> sp. nov. <bold>C</bold><italic><tp:taxon-name><tp:taxon-name-part taxon-name-part-type="genus" reg="Phylacastus">Phylacastus</tp:taxon-name-part><tp:taxon-name-part taxon-name-part-type="species" reg="crypticoides">crypticoides</tp:taxon-name-part></tp:taxon-name></italic><bold>D</bold><italic><tp:taxon-name><tp:taxon-name-part taxon-name-part-type="genus" reg="Phylacastus">Phylacastus</tp:taxon-name-part><tp:taxon-name-part taxon-name-part-type="species" reg="rhodesianus">rhodesianus</tp:taxon-name-part></tp:taxon-name></italic><bold>E</bold><italic><tp:taxon-name><tp:taxon-name-part taxon-name-part-type="genus" reg="Phylacastus">Phylacastus</tp:taxon-name-part><tp:taxon-name-part taxon-name-part-type="species" reg="striolatus">striolatus</tp:taxon-name-part></tp:taxon-name></italic> lectotype. Scale bars: 1 mm.</p></caption><graphic xmlns:xlink="http://www.w3.org/1999/xlink" xlink:href="zookeys-1138-001_article-95968__-g001.jpg" position="float" orientation="portrait" xlink:type="simple" id="oo_791036.jpg"><uri content-type="original_file" xlink:type="simple">https://binary.pensoft.net/fig/791036</uri></graphic></fig><fig id="F3" position="float" orientation="portrait"><object-id xmlns:xlink="http://www.w3.org/1999/xlink" content-type="doi" xlink:type="simple">10.3897/zookeys.1138.95968.figure3</object-id><object-id xmlns:xlink="http://www.w3.org/1999/xlink" content-type="arpha" xlink:type="simple">006FFE93-1E78-5BBD-BD15-F3815848E2C0</object-id><label>Figure 3.</label><caption><p>Diagnostic features of <italic><tp:taxon-name><tp:taxon-name-part taxon-name-part-type="genus" reg="Phylacastus">Phylacastus</tp:taxon-name-part></tp:taxon-name></italic> species <bold>A–C</bold> mentum (Median keel red, middle portion and lateral wings blue and green respectively) <bold>D–E</bold> prosternal process <bold>F–G</bold> abdominal ventrite V <bold>A, D, F</bold><italic><tp:taxon-name><tp:taxon-name-part taxon-name-part-type="genus" reg="Phylacastus">Phylacastus</tp:taxon-name-part><tp:taxon-name-part taxon-name-part-type="species" reg="crypticoides">crypticoides</tp:taxon-name-part></tp:taxon-name></italic><bold>B</bold><italic><tp:taxon-name><tp:taxon-name-part taxon-name-part-type="genus" reg="Phylacastus">P.</tp:taxon-name-part><tp:taxon-name-part taxon-name-part-type="species" reg="makskacymirowi">makskacymirowi</tp:taxon-name-part></tp:taxon-name></italic><bold>C</bold><italic><tp:taxon-name><tp:taxon-name-part taxon-name-part-type="genus" reg="Phylacastus">P.</tp:taxon-name-part><tp:taxon-name-part taxon-name-part-type="species" reg="rhodesianus">rhodesianus</tp:taxon-name-part></tp:taxon-name></italic><bold>E</bold><italic><tp:taxon-name><tp:taxon-name-part taxon-name-part-type="genus" reg="Phylacastus">P.</tp:taxon-name-part><tp:taxon-name-part taxon-name-part-type="species" reg="ancoralium">ancoralium</tp:taxon-name-part></tp:taxon-name></italic><bold>G</bold><italic><tp:taxon-name><tp:taxon-name-part taxon-name-part-type="genus" reg="Phylacastus">P.</tp:taxon-name-part><tp:taxon-name-part taxon-name-part-type="species" reg="striolatus">striolatus</tp:taxon-name-part></tp:taxon-name></italic>. Scale bars: 0.1 mm</p></caption><graphic xmlns:xlink="http://www.w3.org/1999/xlink" xlink:href="zookeys-1138-001_article-95968__-g003.jpg" position="float" orientation="portrait" xlink:type="simple" id="oo_791038.jpg"><uri content-type="original_file" xlink:type="simple">https://binary.pensoft.net/fig/791038</uri></graphic></fig><fig id="F4" position="float" orientation="portrait"><object-id xmlns:xlink="http://www.w3.org/1999/xlink" content-type="doi" xlink:type="simple">10.3897/zookeys.1138.95968.figure4</object-id><object-id xmlns:xlink="http://www.w3.org/1999/xlink" content-type="arpha" xlink:type="simple">ACEF4905-4E45-550A-9BA7-622C920ACF1B</object-id><label>Figure 4.</label><caption><p><italic><tp:taxon-name><tp:taxon-name-part taxon-name-part-type="genus" reg="Phylacastus">Phylacastus</tp:taxon-name-part></tp:taxon-name> species spp.</italic> aedeagi <bold>A–D</bold> aedeagus dorsal view <bold>E, F</bold> aedeagus Ventral view <bold>A, H</bold><italic><tp:taxon-name><tp:taxon-name-part taxon-name-part-type="genus" reg="Phylacastus">Phylacastus</tp:taxon-name-part><tp:taxon-name-part taxon-name-part-type="species" reg="striolatus">striolatus</tp:taxon-name-part></tp:taxon-name></italic><bold>B, G</bold><italic><tp:taxon-name><tp:taxon-name-part taxon-name-part-type="genus" reg="Phylacastus">P.</tp:taxon-name-part><tp:taxon-name-part taxon-name-part-type="species" reg="ancoralium">ancoralium</tp:taxon-name-part></tp:taxon-name></italic> (ancorae highlighted blue) <bold>C</bold><italic><tp:taxon-name><tp:taxon-name-part taxon-name-part-type="genus" reg="Phylacastus">P.</tp:taxon-name-part><tp:taxon-name-part taxon-name-part-type="species" reg="rhodesianus">rhodesianus</tp:taxon-name-part></tp:taxon-name></italic><bold>E</bold><italic><tp:taxon-name><tp:taxon-name-part taxon-name-part-type="genus" reg="Phylacastus">P.</tp:taxon-name-part><tp:taxon-name-part taxon-name-part-type="species" reg="crypticoides">crypticoides</tp:taxon-name-part></tp:taxon-name></italic><bold>D, F</bold><italic><tp:taxon-name><tp:taxon-name-part taxon-name-part-type="genus" reg="Phylacastus">P.</tp:taxon-name-part><tp:taxon-name-part taxon-name-part-type="species" reg="makskacymirowi">makskacymirowi</tp:taxon-name-part></tp:taxon-name></italic> (subapical sutures highlighted blue). Median lobes highlighted green. Scale bars: 0.2 mm.</p></caption><graphic xmlns:xlink="http://www.w3.org/1999/xlink" xlink:href="zookeys-1138-001_article-95968__-g004.jpg" position="float" orientation="portrait" xlink:type="simple" id="oo_791039.jpg"><uri content-type="original_file" xlink:type="simple">https://binary.pensoft.net/fig/791039</uri></graphic></fig></tp:treatment-sec></tp:taxon-treatment>
