# Supplementary material for: ﻿Taxonomic revision of the genus Phylacastus Fairmaire (Tenebrionidae, Eurynotina): shortfalls of anatomical nomenclature with notes on aedeagal homology
Source: Zookeys. 2023 Jan 5;1138:1–27. doi: 10.3897/zookeys.1138.95968 (PMC9837620; doi:10.3897/zookeys.1138.95968)
Supplement: XML Treatment for Phylacastus rhodesianus [file zookeys.1138.95968-treatment5.xml]

<!DOCTYPE tp:taxon-treatment
  PUBLIC "-//TaxonX//DTD Taxonomic Treatment Publishing DTD v0 20100105//EN" "tax-treatment-NSO.dtd">
<tp:taxon-treatment xmlns:tp="http://www.plazi.org/taxpub"><tp:treatment-meta><kwd-group><label>Taxon classification</label><kwd>
              <named-content content-type="kingdom">Animalia</named-content>
            </kwd><kwd>
              <named-content content-type="order">Coleoptera</named-content>
            </kwd><kwd>
              <named-content content-type="family">Tenebrionidae</named-content>
            </kwd></kwd-group><mixed-citation publication-type="journal"><person-group><name><surname>Lumen</surname><given-names>Ryan</given-names></name><name><surname>Kamiński</surname><given-names>Marcin Jan</given-names></name></person-group><article-title>﻿Taxonomic revision of the genus <italic><tp:taxon-name><tp:taxon-name-part taxon-name-part-type="genus" reg="Phylacastus">Phylacastus</tp:taxon-name-part></tp:taxon-name></italic> Fairmaire (<tp:taxon-name><tp:taxon-name-part taxon-name-part-type="family">Tenebrionidae</tp:taxon-name-part></tp:taxon-name>, <tp:taxon-name><tp:taxon-name-part taxon-name-part-type="subtribe">Eurynotina</tp:taxon-name-part></tp:taxon-name>): shortfalls of anatomical nomenclature with notes on aedeagal homology</article-title><source>Zookeys</source><day>05</day><month>01</month><year>2023</year><volume>1138</volume><fpage>1</fpage><lpage>27</lpage><pub-id pub-id-type="doi">10.3897/zookeys.1138.95968</pub-id></mixed-citation></tp:treatment-meta><tp:nomenclature><label>﻿</label><tp:taxon-name>
            <object-id xmlns:xlink="http://www.w3.org/1999/xlink" content-type="arpha" xlink:type="simple">C03E7BD9-0A9A-5A12-95A2-0CDB4AF88481</object-id>
            <tp:taxon-name-part taxon-name-part-type="genus" reg="Phylacastus">Phylacastus</tp:taxon-name-part>
            <tp:taxon-name-part taxon-name-part-type="species" reg="rhodesianus">rhodesianus</tp:taxon-name-part>
          </tp:taxon-name><tp:taxon-authority>Koch</tp:taxon-authority><xref ref-type="fig" rid="F1">Figs 1D</xref><xref ref-type="fig" rid="F2">, 2C, D</xref><xref ref-type="fig" rid="F3">, 3C</xref><xref ref-type="fig" rid="F4">, 4C</xref><tp:nomenclature-citation-list><tp:nomenclature-citation><tp:taxon-name>
                <tp:taxon-name-part taxon-name-part-type="genus" reg="Phylacastus">Phylacastus</tp:taxon-name-part>
                <tp:taxon-name-part taxon-name-part-type="species" reg="rhodesianus">rhodesianus</tp:taxon-name-part>
              </tp:taxon-name><comment>Koch, 1954a: 287. <xref ref-type="bibr" rid="B26">Kamiński 2016</xref>: 245.</comment></tp:nomenclature-citation></tp:nomenclature-citation-list></tp:nomenclature><tp:treatment-sec sec-type="material" id="SECID0E6LBG"><title>Material examined</title><p><bold>(data represents single specimens unless otherwise noted). <italic>Holotype</italic></bold> (<named-content xmlns:xlink="http://www.w3.org/1999/xlink" content-type="dwc:institutional_code" xlink:title="Ditsong National Museum of Natural History; Pretoria, South Africa" xlink:href="http://grbio.org/institution/ditsong-national-museum-natural-history" xlink:type="simple">TMNH</named-content>): “Marandella Mashld XI.97 GKMarshall; Holotype No: 1877 <tp:taxon-name><tp:taxon-name-part taxon-name-part-type="genus" reg="Phylacastus">Phylacastus</tp:taxon-name-part><tp:taxon-name-part taxon-name-part-type="species" reg="rhodesianus">rhodesianus</tp:taxon-name-part></tp:taxon-name> KOCH; <tp:taxon-name><tp:taxon-name-part taxon-name-part-type="genus" reg="Phylacastus">Phylacastus</tp:taxon-name-part><tp:taxon-name-part taxon-name-part-type="species" reg="rhodesianus">rhodesianus</tp:taxon-name-part></tp:taxon-name> Koch DET.C.KOCH; <tp:taxon-name><tp:taxon-name-part taxon-name-part-type="genus" reg="Phylacastus"/><tp:taxon-name-part taxon-name-part-type="species" reg="rhodesianus">rhodesianus</tp:taxon-name-part></tp:taxon-name> Koch.”</p></tp:treatment-sec><tp:treatment-sec sec-type="material" id="SECID0ELNBG"><title>Additional material examined</title><p><bold>(<named-content xmlns:xlink="http://www.w3.org/1999/xlink" content-type="dwc:institutional_code" xlink:title="Muséum national d’Histoire naturelle; Paris, France" xlink:href="http://grbio.org/institution/museum-national-dhistoire-naturelle-2" xlink:type="simple">MNHN</named-content>).</bold> “9.VI.1970 Vumba SUD RHODESIE Cl. Besnard leg. 8.VI.1970 Inyanga SUD RHODESIE Cl. Besnard leg.” (10 specimens).</p></tp:treatment-sec><tp:treatment-sec sec-type="redescription" id="SECID0EZNBG"><title>Redescription.</title><p>Length 6–8 mm. <bold><italic>Head</italic></bold>: punctures separated by ≤ 1 diameter. Mentum midportion broad, concealing lateral wings, midportion without distinct median carina. <bold><italic>Prothorax</italic></bold>: pronotum punctate, punctures closely spaced, separated by ~1 diameter. Hypomeron very lightly textured, without clear punctation. Prosternal process produced between forecoxae. <bold><italic>Pterothorax</italic></bold>: elytra width about equal to pronotal width. Elytral striae and intervals punctate; striae impressed. Interval punctures fine, closely spaced (~1 diameter), distinctly smaller than strial punctures. Elytral tubercles present on apical declivity. <bold><italic>Abdomen</italic></bold>: ventrite V sulcus narrowly separated from apical border. <bold><italic>Terminalia</italic></bold>: male: parameres converging apically, fused basally with deep and wide opening at apex exposing median lobe (Fig. <xref ref-type="fig" rid="F4">4C</xref>). Female: ovipositor slightly elongate (ratio of ovipositor coxites I–IV to paraprocts &lt; 1:1). Bursa copulatrix bilobate, accessory gland present near-to spermatheca, accessory pouch absent.</p></tp:treatment-sec><tp:treatment-sec sec-type="distribution" id="SECID0ESOBG"><title>Distribution.</title><p>Zimbabwe.</p></tp:treatment-sec><tp:treatment-sec><!--Section generated to contain objects referenced in tp:taxon-treatment.--><fig id="F1" position="float" orientation="portrait"><object-id xmlns:xlink="http://www.w3.org/1999/xlink" content-type="doi" xlink:type="simple">10.3897/zookeys.1138.95968.figure1</object-id><object-id xmlns:xlink="http://www.w3.org/1999/xlink" content-type="arpha" xlink:type="simple">0BF81700-F08C-5C52-B72F-7BDB0546B486</object-id><label>Figure 1.</label><caption><p>Dorsal habitus of <italic><tp:taxon-name><tp:taxon-name-part taxon-name-part-type="genus" reg="Phylacastus">Phylacastus</tp:taxon-name-part></tp:taxon-name></italic> species <bold>A</bold><italic><tp:taxon-name><tp:taxon-name-part taxon-name-part-type="genus" reg="Phylacastus">Phylacastus</tp:taxon-name-part><tp:taxon-name-part taxon-name-part-type="species" reg="ancoralium">ancoralium</tp:taxon-name-part></tp:taxon-name></italic> sp. nov. holotype <bold>B</bold><italic><tp:taxon-name><tp:taxon-name-part taxon-name-part-type="genus" reg="Phylacastus">Phylacastus</tp:taxon-name-part><tp:taxon-name-part taxon-name-part-type="species" reg="makskacymirowi">makskacymirowi</tp:taxon-name-part></tp:taxon-name></italic> sp. nov. <bold>C</bold><italic><tp:taxon-name><tp:taxon-name-part taxon-name-part-type="genus" reg="Phylacastus">Phylacastus</tp:taxon-name-part><tp:taxon-name-part taxon-name-part-type="species" reg="crypticoides">crypticoides</tp:taxon-name-part></tp:taxon-name></italic><bold>D</bold><italic><tp:taxon-name><tp:taxon-name-part taxon-name-part-type="genus" reg="Phylacastus">Phylacastus</tp:taxon-name-part><tp:taxon-name-part taxon-name-part-type="species" reg="rhodesianus">rhodesianus</tp:taxon-name-part></tp:taxon-name></italic><bold>E</bold><italic><tp:taxon-name><tp:taxon-name-part taxon-name-part-type="genus" reg="Phylacastus">Phylacastus</tp:taxon-name-part><tp:taxon-name-part taxon-name-part-type="species" reg="striolatus">striolatus</tp:taxon-name-part></tp:taxon-name></italic> lectotype. Scale bars: 1 mm.</p></caption><graphic xmlns:xlink="http://www.w3.org/1999/xlink" xlink:href="zookeys-1138-001_article-95968__-g001.jpg" position="float" orientation="portrait" xlink:type="simple" id="oo_791036.jpg"><uri content-type="original_file" xlink:type="simple">https://binary.pensoft.net/fig/791036</uri></graphic></fig><fig id="F2" position="float" orientation="portrait"><object-id xmlns:xlink="http://www.w3.org/1999/xlink" content-type="doi" xlink:type="simple">10.3897/zookeys.1138.95968.figure2</object-id><object-id xmlns:xlink="http://www.w3.org/1999/xlink" content-type="arpha" xlink:type="simple">2FB36162-B0E8-561B-B362-5B6782CB8B72</object-id><label>Figure 2.</label><caption><p><italic><tp:taxon-name><tp:taxon-name-part taxon-name-part-type="genus" reg="Phylacastus">Phylacastus</tp:taxon-name-part></tp:taxon-name></italic> lateral aspect photographs and close-up of apical elytral tubercles and striae <bold>A</bold><italic><tp:taxon-name><tp:taxon-name-part taxon-name-part-type="genus" reg="Phylacastus">Phylacastus</tp:taxon-name-part><tp:taxon-name-part taxon-name-part-type="species" reg="ancoralium">ancoralium</tp:taxon-name-part></tp:taxon-name></italic> lateral angle <bold>B</bold><italic><tp:taxon-name><tp:taxon-name-part taxon-name-part-type="genus" reg="Phylacastus">P.</tp:taxon-name-part><tp:taxon-name-part taxon-name-part-type="species" reg="ancoralium">ancoralium</tp:taxon-name-part></tp:taxon-name></italic> close-up of elytra apical declivity <bold>C</bold><italic><tp:taxon-name><tp:taxon-name-part taxon-name-part-type="genus" reg="Phylacastus">P.</tp:taxon-name-part><tp:taxon-name-part taxon-name-part-type="species" reg="rhodesianus">rhodesianus</tp:taxon-name-part></tp:taxon-name></italic> lateral angle <bold>D</bold><italic><tp:taxon-name><tp:taxon-name-part taxon-name-part-type="genus" reg="Phylacastus">P.</tp:taxon-name-part><tp:taxon-name-part taxon-name-part-type="species" reg="rhodesianus">rhodesianus</tp:taxon-name-part></tp:taxon-name></italic> close-up of elytra apical declivity <bold>E</bold><italic><tp:taxon-name><tp:taxon-name-part taxon-name-part-type="genus" reg="Phylacastus">P.</tp:taxon-name-part><tp:taxon-name-part taxon-name-part-type="species" reg="striolatus">striolatus</tp:taxon-name-part></tp:taxon-name></italic> lateral angle <bold>F</bold><italic><tp:taxon-name><tp:taxon-name-part taxon-name-part-type="genus" reg="Phylacastus">P.</tp:taxon-name-part><tp:taxon-name-part taxon-name-part-type="species" reg="striolatus">striolatus</tp:taxon-name-part></tp:taxon-name></italic> close-up of elytra apical declivity.</p></caption><graphic xmlns:xlink="http://www.w3.org/1999/xlink" xlink:href="zookeys-1138-001_article-95968__-g002.jpg" position="float" orientation="portrait" xlink:type="simple" id="oo_791037.jpg"><uri content-type="original_file" xlink:type="simple">https://binary.pensoft.net/fig/791037</uri></graphic></fig><fig id="F3" position="float" orientation="portrait"><object-id xmlns:xlink="http://www.w3.org/1999/xlink" content-type="doi" xlink:type="simple">10.3897/zookeys.1138.95968.figure3</object-id><object-id xmlns:xlink="http://www.w3.org/1999/xlink" content-type="arpha" xlink:type="simple">006FFE93-1E78-5BBD-BD15-F3815848E2C0</object-id><label>Figure 3.</label><caption><p>Diagnostic features of <italic><tp:taxon-name><tp:taxon-name-part taxon-name-part-type="genus" reg="Phylacastus">Phylacastus</tp:taxon-name-part></tp:taxon-name></italic> species <bold>A–C</bold> mentum (Median keel red, middle portion and lateral wings blue and green respectively) <bold>D–E</bold> prosternal process <bold>F–G</bold> abdominal ventrite V <bold>A, D, F</bold><italic><tp:taxon-name><tp:taxon-name-part taxon-name-part-type="genus" reg="Phylacastus">Phylacastus</tp:taxon-name-part><tp:taxon-name-part taxon-name-part-type="species" reg="crypticoides">crypticoides</tp:taxon-name-part></tp:taxon-name></italic><bold>B</bold><italic><tp:taxon-name><tp:taxon-name-part taxon-name-part-type="genus" reg="Phylacastus">P.</tp:taxon-name-part><tp:taxon-name-part taxon-name-part-type="species" reg="makskacymirowi">makskacymirowi</tp:taxon-name-part></tp:taxon-name></italic><bold>C</bold><italic><tp:taxon-name><tp:taxon-name-part taxon-name-part-type="genus" reg="Phylacastus">P.</tp:taxon-name-part><tp:taxon-name-part taxon-name-part-type="species" reg="rhodesianus">rhodesianus</tp:taxon-name-part></tp:taxon-name></italic><bold>E</bold><italic><tp:taxon-name><tp:taxon-name-part taxon-name-part-type="genus" reg="Phylacastus">P.</tp:taxon-name-part><tp:taxon-name-part taxon-name-part-type="species" reg="ancoralium">ancoralium</tp:taxon-name-part></tp:taxon-name></italic><bold>G</bold><italic><tp:taxon-name><tp:taxon-name-part taxon-name-part-type="genus" reg="Phylacastus">P.</tp:taxon-name-part><tp:taxon-name-part taxon-name-part-type="species" reg="striolatus">striolatus</tp:taxon-name-part></tp:taxon-name></italic>. Scale bars: 0.1 mm</p></caption><graphic xmlns:xlink="http://www.w3.org/1999/xlink" xlink:href="zookeys-1138-001_article-95968__-g003.jpg" position="float" orientation="portrait" xlink:type="simple" id="oo_791038.jpg"><uri content-type="original_file" xlink:type="simple">https://binary.pensoft.net/fig/791038</uri></graphic></fig><fig id="F4" position="float" orientation="portrait"><object-id xmlns:xlink="http://www.w3.org/1999/xlink" content-type="doi" xlink:type="simple">10.3897/zookeys.1138.95968.figure4</object-id><object-id xmlns:xlink="http://www.w3.org/1999/xlink" content-type="arpha" xlink:type="simple">ACEF4905-4E45-550A-9BA7-622C920ACF1B</object-id><label>Figure 4.</label><caption><p><italic><tp:taxon-name><tp:taxon-name-part taxon-name-part-type="genus" reg="Phylacastus">Phylacastus</tp:taxon-name-part></tp:taxon-name> species spp.</italic> aedeagi <bold>A–D</bold> aedeagus dorsal view <bold>E, F</bold> aedeagus Ventral view <bold>A, H</bold><italic><tp:taxon-name><tp:taxon-name-part taxon-name-part-type="genus" reg="Phylacastus">Phylacastus</tp:taxon-name-part><tp:taxon-name-part taxon-name-part-type="species" reg="striolatus">striolatus</tp:taxon-name-part></tp:taxon-name></italic><bold>B, G</bold><italic><tp:taxon-name><tp:taxon-name-part taxon-name-part-type="genus" reg="Phylacastus">P.</tp:taxon-name-part><tp:taxon-name-part taxon-name-part-type="species" reg="ancoralium">ancoralium</tp:taxon-name-part></tp:taxon-name></italic> (ancorae highlighted blue) <bold>C</bold><italic><tp:taxon-name><tp:taxon-name-part taxon-name-part-type="genus" reg="Phylacastus">P.</tp:taxon-name-part><tp:taxon-name-part taxon-name-part-type="species" reg="rhodesianus">rhodesianus</tp:taxon-name-part></tp:taxon-name></italic><bold>E</bold><italic><tp:taxon-name><tp:taxon-name-part taxon-name-part-type="genus" reg="Phylacastus">P.</tp:taxon-name-part><tp:taxon-name-part taxon-name-part-type="species" reg="crypticoides">crypticoides</tp:taxon-name-part></tp:taxon-name></italic><bold>D, F</bold><italic><tp:taxon-name><tp:taxon-name-part taxon-name-part-type="genus" reg="Phylacastus">P.</tp:taxon-name-part><tp:taxon-name-part taxon-name-part-type="species" reg="makskacymirowi">makskacymirowi</tp:taxon-name-part></tp:taxon-name></italic> (subapical sutures highlighted blue). Median lobes highlighted green. Scale bars: 0.2 mm.</p></caption><graphic xmlns:xlink="http://www.w3.org/1999/xlink" xlink:href="zookeys-1138-001_article-95968__-g004.jpg" position="float" orientation="portrait" xlink:type="simple" id="oo_791039.jpg"><uri content-type="original_file" xlink:type="simple">https://binary.pensoft.net/fig/791039</uri></graphic></fig></tp:treatment-sec><ref-list><ref id="B26"><mixed-citation xmlns:xlink="http://www.w3.org/1999/xlink" xlink:type="simple"><person-group><name name-style="western"><surname>Kamiński</surname><given-names>MJ</given-names></name></person-group> (<year>2016</year>) <article-title>Catalogue and distribution of the subtribe <tp:taxon-name><tp:taxon-name-part taxon-name-part-type="subtribe">Eurynotina</tp:taxon-name-part></tp:taxon-name> (<tp:taxon-name><tp:taxon-name-part taxon-name-part-type="order">Coleoptera</tp:taxon-name-part></tp:taxon-name>: <tp:taxon-name><tp:taxon-name-part taxon-name-part-type="family">Tenebrionidae</tp:taxon-name-part></tp:taxon-name>: <tp:taxon-name><tp:taxon-name-part taxon-name-part-type="tribe">Pedinini</tp:taxon-name-part></tp:taxon-name>).</article-title><source>Annales Zoologici</source><volume>66</volume>(<issue>2</issue>): <fpage>227</fpage>–<lpage>266</lpage>. <ext-link xlink:href="10.3161/00034541ANZ2016.66.2.006" ext-link-type="doi" xlink:type="simple">https://doi.org/10.3161/00034541ANZ2016.66.2.006</ext-link></mixed-citation></ref></ref-list></tp:taxon-treatment>
