# Supplementary material for: ﻿Taxonomic revision of the genus Phylacastus Fairmaire (Tenebrionidae, Eurynotina): shortfalls of anatomical nomenclature with notes on aedeagal homology
Source: Zookeys. 2023 Jan 5;1138:1–27. doi: 10.3897/zookeys.1138.95968 (PMC9837620; doi:10.3897/zookeys.1138.95968)
Supplement: XML Treatment for Phylacastus striolatus [file zookeys.1138.95968-treatment6.xml]

<!DOCTYPE tp:taxon-treatment
  PUBLIC "-//TaxonX//DTD Taxonomic Treatment Publishing DTD v0 20100105//EN" "tax-treatment-NSO.dtd">
<tp:taxon-treatment xmlns:tp="http://www.plazi.org/taxpub"><tp:treatment-meta><kwd-group><label>Taxon classification</label><kwd>
              <named-content content-type="kingdom">Animalia</named-content>
            </kwd><kwd>
              <named-content content-type="order">Coleoptera</named-content>
            </kwd><kwd>
              <named-content content-type="family">Tenebrionidae</named-content>
            </kwd></kwd-group><mixed-citation publication-type="journal"><person-group><name><surname>Lumen</surname><given-names>Ryan</given-names></name><name><surname>Kamiński</surname><given-names>Marcin Jan</given-names></name></person-group><article-title>﻿Taxonomic revision of the genus <italic><tp:taxon-name><tp:taxon-name-part taxon-name-part-type="genus" reg="Phylacastus">Phylacastus</tp:taxon-name-part></tp:taxon-name></italic> Fairmaire (<tp:taxon-name><tp:taxon-name-part taxon-name-part-type="family">Tenebrionidae</tp:taxon-name-part></tp:taxon-name>, <tp:taxon-name><tp:taxon-name-part taxon-name-part-type="subtribe">Eurynotina</tp:taxon-name-part></tp:taxon-name>): shortfalls of anatomical nomenclature with notes on aedeagal homology</article-title><source>Zookeys</source><day>05</day><month>01</month><year>2023</year><volume>1138</volume><fpage>1</fpage><lpage>27</lpage><pub-id pub-id-type="doi">10.3897/zookeys.1138.95968</pub-id></mixed-citation></tp:treatment-meta><tp:nomenclature><label>﻿</label><tp:taxon-name>
            <object-id xmlns:xlink="http://www.w3.org/1999/xlink" content-type="arpha" xlink:type="simple">A3B6CE66-76A3-565F-B021-A29E67B8BBF0</object-id>
            <tp:taxon-name-part taxon-name-part-type="genus" reg="Phylacastus">Phylacastus</tp:taxon-name-part>
            <tp:taxon-name-part taxon-name-part-type="species" reg="striolatus">striolatus</tp:taxon-name-part>
          </tp:taxon-name><tp:taxon-authority>Fairmaire</tp:taxon-authority><xref ref-type="fig" rid="F1">Figs 1E</xref><xref ref-type="fig" rid="F2">, 2E, F</xref><xref ref-type="fig" rid="F3">, 3G</xref><xref ref-type="fig" rid="F4">, 4A, H</xref><xref ref-type="fig" rid="F6">, 6A</xref><tp:nomenclature-citation-list><tp:nomenclature-citation><tp:taxon-name>
                <tp:taxon-name-part taxon-name-part-type="genus" reg="Phylacastus">Phylacastus</tp:taxon-name-part>
                <tp:taxon-name-part taxon-name-part-type="species" reg="striolatus">striolatus</tp:taxon-name-part>
              </tp:taxon-name><comment>Fairmaire, 1897: 117. <xref ref-type="bibr" rid="B35">Koch 1954a</xref>: 287; <xref ref-type="bibr" rid="B36">1954b</xref>: 2; <xref ref-type="bibr" rid="B26">Kamiński 2016</xref>: 245.</comment></tp:nomenclature-citation></tp:nomenclature-citation-list></tp:nomenclature><tp:treatment-sec sec-type="material" id="SECID0EKRBG"><title>Material examined</title><p><bold>(data represents single specimens unless otherwise noted).</bold> Lectotype (<named-content xmlns:xlink="http://www.w3.org/1999/xlink" content-type="dwc:institutional_code" xlink:title="Muséum national d’Histoire naturelle; Paris, France" xlink:href="http://grbio.org/institution/museum-national-dhistoire-naturelle-2" xlink:type="simple">MNHN</named-content>) here designated: “Makapan (TR.) E. Simon 1893; <tp:taxon-name><tp:taxon-name-part taxon-name-part-type="genus" reg="Phylacastus">Phylacastus</tp:taxon-name-part><tp:taxon-name-part taxon-name-part-type="species" reg="striolatus">striolatus</tp:taxon-name-part></tp:taxon-name> ? Cafrar?”. With an additional label on red paper: “Lectotype: <italic><tp:taxon-name><tp:taxon-name-part taxon-name-part-type="genus" reg="Phylacastus">Phylacastus</tp:taxon-name-part><tp:taxon-name-part taxon-name-part-type="species" reg="striolatus">striolatus</tp:taxon-name-part></tp:taxon-name></italic> Fairmaire” Paralectotype (<named-content xmlns:xlink="http://www.w3.org/1999/xlink" content-type="dwc:institutional_code" xlink:title="Muséum national d’Histoire naturelle; Paris, France" xlink:href="http://grbio.org/institution/museum-national-dhistoire-naturelle-2" xlink:type="simple">MNHN</named-content>): single specimen with same data as lectotype.</p></tp:treatment-sec><tp:treatment-sec sec-type="material" id="SECID0ERSBG"><title>Additional material examined</title><p><bold>(<named-content xmlns:xlink="http://www.w3.org/1999/xlink" content-type="dwc:institutional_code" xlink:title="Muzeum i Instytut Zoologii, Polska Akademia Nauk; Warsaw, Poland" xlink:href="http://grbio.org/institution/muzeum-i-instytut-zoologii" xlink:type="simple">MIIZPAN</named-content>).</bold> “Transvaal Soutpansberg Mphome Magd Knothe S” (two specimens).</p></tp:treatment-sec><tp:treatment-sec sec-type="redescription" id="SECID0E6SBG"><title>Redescription.</title><p>Length 8 mm. <bold><italic>Head</italic></bold>: punctures separated by &lt; 1 diameter. Mentum midportion broad, concealing lateral wings, midportion without distinct median carina. <bold><italic>Prothorax</italic></bold>: pronotum punctate, punctures closely spaced, separated by ≤ 1 diameter. Hypomeron lightly wrinkled. Prosternal process produced between forecoxae. <bold><italic>Pterothorax</italic></bold>: elytra width slightly greater than pronotal width. Elytral striae and intervals punctate; striae impressed. Interval punctures closely spaced (~1 diameter), smaller than strial punctures. Elytral tubercles absent; apical declivity with at most weak bumps or callosities. <bold><italic>Abdomen</italic></bold>: ventrite V sulcus widely separated from apical border. <bold><italic>Terminalia</italic></bold>: male: parameres converging apically, fused basally with small opening at apex exposing median lobe. Female: ovipositor slightly elongate (ratio of ovipositor coxites I–IV to paraprocts &lt; 1:1). Bursa copulatrix bilobate, accessory gland present near-to spermatheca, accessory pouch present.</p></tp:treatment-sec><tp:treatment-sec sec-type="distribution" id="SECID0EUTBG"><title>Distribution.</title><p>South Africa.</p></tp:treatment-sec><tp:treatment-sec sec-type="notes" id="SECID0EZTBG"><title>Note.</title><p>While Fairmaire did not specify the number of specimens he examined in his original description, he did make mention of the collector (E. Simon) and locality, making specimens of his syntype series identifiable. Two specimens from <named-content xmlns:xlink="http://www.w3.org/1999/xlink" content-type="dwc:institutional_code" xlink:title="Muséum national d’Histoire naturelle; Paris, France" xlink:href="http://grbio.org/institution/museum-national-dhistoire-naturelle-2" xlink:type="simple">MNHN</named-content> are here designated as the lectotypes to fix the taxonomic status of the species.</p></tp:treatment-sec><tp:treatment-sec><!--Section generated to contain objects referenced in tp:taxon-treatment.--><fig id="F1" position="float" orientation="portrait"><object-id xmlns:xlink="http://www.w3.org/1999/xlink" content-type="doi" xlink:type="simple">10.3897/zookeys.1138.95968.figure1</object-id><object-id xmlns:xlink="http://www.w3.org/1999/xlink" content-type="arpha" xlink:type="simple">0BF81700-F08C-5C52-B72F-7BDB0546B486</object-id><label>Figure 1.</label><caption><p>Dorsal habitus of <italic><tp:taxon-name><tp:taxon-name-part taxon-name-part-type="genus" reg="Phylacastus">Phylacastus</tp:taxon-name-part></tp:taxon-name></italic> species <bold>A</bold><italic><tp:taxon-name><tp:taxon-name-part taxon-name-part-type="genus" reg="Phylacastus">Phylacastus</tp:taxon-name-part><tp:taxon-name-part taxon-name-part-type="species" reg="ancoralium">ancoralium</tp:taxon-name-part></tp:taxon-name></italic> sp. nov. holotype <bold>B</bold><italic><tp:taxon-name><tp:taxon-name-part taxon-name-part-type="genus" reg="Phylacastus">Phylacastus</tp:taxon-name-part><tp:taxon-name-part taxon-name-part-type="species" reg="makskacymirowi">makskacymirowi</tp:taxon-name-part></tp:taxon-name></italic> sp. nov. <bold>C</bold><italic><tp:taxon-name><tp:taxon-name-part taxon-name-part-type="genus" reg="Phylacastus">Phylacastus</tp:taxon-name-part><tp:taxon-name-part taxon-name-part-type="species" reg="crypticoides">crypticoides</tp:taxon-name-part></tp:taxon-name></italic><bold>D</bold><italic><tp:taxon-name><tp:taxon-name-part taxon-name-part-type="genus" reg="Phylacastus">Phylacastus</tp:taxon-name-part><tp:taxon-name-part taxon-name-part-type="species" reg="rhodesianus">rhodesianus</tp:taxon-name-part></tp:taxon-name></italic><bold>E</bold><italic><tp:taxon-name><tp:taxon-name-part taxon-name-part-type="genus" reg="Phylacastus">Phylacastus</tp:taxon-name-part><tp:taxon-name-part taxon-name-part-type="species" reg="striolatus">striolatus</tp:taxon-name-part></tp:taxon-name></italic> lectotype. Scale bars: 1 mm.</p></caption><graphic xmlns:xlink="http://www.w3.org/1999/xlink" xlink:href="zookeys-1138-001_article-95968__-g001.jpg" position="float" orientation="portrait" xlink:type="simple" id="oo_791036.jpg"><uri content-type="original_file" xlink:type="simple">https://binary.pensoft.net/fig/791036</uri></graphic></fig><fig id="F2" position="float" orientation="portrait"><object-id xmlns:xlink="http://www.w3.org/1999/xlink" content-type="doi" xlink:type="simple">10.3897/zookeys.1138.95968.figure2</object-id><object-id xmlns:xlink="http://www.w3.org/1999/xlink" content-type="arpha" xlink:type="simple">2FB36162-B0E8-561B-B362-5B6782CB8B72</object-id><label>Figure 2.</label><caption><p><italic><tp:taxon-name><tp:taxon-name-part taxon-name-part-type="genus" reg="Phylacastus">Phylacastus</tp:taxon-name-part></tp:taxon-name></italic> lateral aspect photographs and close-up of apical elytral tubercles and striae <bold>A</bold><italic><tp:taxon-name><tp:taxon-name-part taxon-name-part-type="genus" reg="Phylacastus">Phylacastus</tp:taxon-name-part><tp:taxon-name-part taxon-name-part-type="species" reg="ancoralium">ancoralium</tp:taxon-name-part></tp:taxon-name></italic> lateral angle <bold>B</bold><italic><tp:taxon-name><tp:taxon-name-part taxon-name-part-type="genus" reg="Phylacastus">P.</tp:taxon-name-part><tp:taxon-name-part taxon-name-part-type="species" reg="ancoralium">ancoralium</tp:taxon-name-part></tp:taxon-name></italic> close-up of elytra apical declivity <bold>C</bold><italic><tp:taxon-name><tp:taxon-name-part taxon-name-part-type="genus" reg="Phylacastus">P.</tp:taxon-name-part><tp:taxon-name-part taxon-name-part-type="species" reg="rhodesianus">rhodesianus</tp:taxon-name-part></tp:taxon-name></italic> lateral angle <bold>D</bold><italic><tp:taxon-name><tp:taxon-name-part taxon-name-part-type="genus" reg="Phylacastus">P.</tp:taxon-name-part><tp:taxon-name-part taxon-name-part-type="species" reg="rhodesianus">rhodesianus</tp:taxon-name-part></tp:taxon-name></italic> close-up of elytra apical declivity <bold>E</bold><italic><tp:taxon-name><tp:taxon-name-part taxon-name-part-type="genus" reg="Phylacastus">P.</tp:taxon-name-part><tp:taxon-name-part taxon-name-part-type="species" reg="striolatus">striolatus</tp:taxon-name-part></tp:taxon-name></italic> lateral angle <bold>F</bold><italic><tp:taxon-name><tp:taxon-name-part taxon-name-part-type="genus" reg="Phylacastus">P.</tp:taxon-name-part><tp:taxon-name-part taxon-name-part-type="species" reg="striolatus">striolatus</tp:taxon-name-part></tp:taxon-name></italic> close-up of elytra apical declivity.</p></caption><graphic xmlns:xlink="http://www.w3.org/1999/xlink" xlink:href="zookeys-1138-001_article-95968__-g002.jpg" position="float" orientation="portrait" xlink:type="simple" id="oo_791037.jpg"><uri content-type="original_file" xlink:type="simple">https://binary.pensoft.net/fig/791037</uri></graphic></fig><fig id="F3" position="float" orientation="portrait"><object-id xmlns:xlink="http://www.w3.org/1999/xlink" content-type="doi" xlink:type="simple">10.3897/zookeys.1138.95968.figure3</object-id><object-id xmlns:xlink="http://www.w3.org/1999/xlink" content-type="arpha" xlink:type="simple">006FFE93-1E78-5BBD-BD15-F3815848E2C0</object-id><label>Figure 3.</label><caption><p>Diagnostic features of <italic><tp:taxon-name><tp:taxon-name-part taxon-name-part-type="genus" reg="Phylacastus">Phylacastus</tp:taxon-name-part></tp:taxon-name></italic> species <bold>A–C</bold> mentum (Median keel red, middle portion and lateral wings blue and green respectively) <bold>D–E</bold> prosternal process <bold>F–G</bold> abdominal ventrite V <bold>A, D, F</bold><italic><tp:taxon-name><tp:taxon-name-part taxon-name-part-type="genus" reg="Phylacastus">Phylacastus</tp:taxon-name-part><tp:taxon-name-part taxon-name-part-type="species" reg="crypticoides">crypticoides</tp:taxon-name-part></tp:taxon-name></italic><bold>B</bold><italic><tp:taxon-name><tp:taxon-name-part taxon-name-part-type="genus" reg="Phylacastus">P.</tp:taxon-name-part><tp:taxon-name-part taxon-name-part-type="species" reg="makskacymirowi">makskacymirowi</tp:taxon-name-part></tp:taxon-name></italic><bold>C</bold><italic><tp:taxon-name><tp:taxon-name-part taxon-name-part-type="genus" reg="Phylacastus">P.</tp:taxon-name-part><tp:taxon-name-part taxon-name-part-type="species" reg="rhodesianus">rhodesianus</tp:taxon-name-part></tp:taxon-name></italic><bold>E</bold><italic><tp:taxon-name><tp:taxon-name-part taxon-name-part-type="genus" reg="Phylacastus">P.</tp:taxon-name-part><tp:taxon-name-part taxon-name-part-type="species" reg="ancoralium">ancoralium</tp:taxon-name-part></tp:taxon-name></italic><bold>G</bold><italic><tp:taxon-name><tp:taxon-name-part taxon-name-part-type="genus" reg="Phylacastus">P.</tp:taxon-name-part><tp:taxon-name-part taxon-name-part-type="species" reg="striolatus">striolatus</tp:taxon-name-part></tp:taxon-name></italic>. Scale bars: 0.1 mm</p></caption><graphic xmlns:xlink="http://www.w3.org/1999/xlink" xlink:href="zookeys-1138-001_article-95968__-g003.jpg" position="float" orientation="portrait" xlink:type="simple" id="oo_791038.jpg"><uri content-type="original_file" xlink:type="simple">https://binary.pensoft.net/fig/791038</uri></graphic></fig><fig id="F4" position="float" orientation="portrait"><object-id xmlns:xlink="http://www.w3.org/1999/xlink" content-type="doi" xlink:type="simple">10.3897/zookeys.1138.95968.figure4</object-id><object-id xmlns:xlink="http://www.w3.org/1999/xlink" content-type="arpha" xlink:type="simple">ACEF4905-4E45-550A-9BA7-622C920ACF1B</object-id><label>Figure 4.</label><caption><p><italic><tp:taxon-name><tp:taxon-name-part taxon-name-part-type="genus" reg="Phylacastus">Phylacastus</tp:taxon-name-part></tp:taxon-name> species spp.</italic> aedeagi <bold>A–D</bold> aedeagus dorsal view <bold>E, F</bold> aedeagus Ventral view <bold>A, H</bold><italic><tp:taxon-name><tp:taxon-name-part taxon-name-part-type="genus" reg="Phylacastus">Phylacastus</tp:taxon-name-part><tp:taxon-name-part taxon-name-part-type="species" reg="striolatus">striolatus</tp:taxon-name-part></tp:taxon-name></italic><bold>B, G</bold><italic><tp:taxon-name><tp:taxon-name-part taxon-name-part-type="genus" reg="Phylacastus">P.</tp:taxon-name-part><tp:taxon-name-part taxon-name-part-type="species" reg="ancoralium">ancoralium</tp:taxon-name-part></tp:taxon-name></italic> (ancorae highlighted blue) <bold>C</bold><italic><tp:taxon-name><tp:taxon-name-part taxon-name-part-type="genus" reg="Phylacastus">P.</tp:taxon-name-part><tp:taxon-name-part taxon-name-part-type="species" reg="rhodesianus">rhodesianus</tp:taxon-name-part></tp:taxon-name></italic><bold>E</bold><italic><tp:taxon-name><tp:taxon-name-part taxon-name-part-type="genus" reg="Phylacastus">P.</tp:taxon-name-part><tp:taxon-name-part taxon-name-part-type="species" reg="crypticoides">crypticoides</tp:taxon-name-part></tp:taxon-name></italic><bold>D, F</bold><italic><tp:taxon-name><tp:taxon-name-part taxon-name-part-type="genus" reg="Phylacastus">P.</tp:taxon-name-part><tp:taxon-name-part taxon-name-part-type="species" reg="makskacymirowi">makskacymirowi</tp:taxon-name-part></tp:taxon-name></italic> (subapical sutures highlighted blue). Median lobes highlighted green. Scale bars: 0.2 mm.</p></caption><graphic xmlns:xlink="http://www.w3.org/1999/xlink" xlink:href="zookeys-1138-001_article-95968__-g004.jpg" position="float" orientation="portrait" xlink:type="simple" id="oo_791039.jpg"><uri content-type="original_file" xlink:type="simple">https://binary.pensoft.net/fig/791039</uri></graphic></fig><fig id="F6" position="float" orientation="portrait"><object-id xmlns:xlink="http://www.w3.org/1999/xlink" content-type="doi" xlink:type="simple">10.3897/zookeys.1138.95968.figure6</object-id><object-id xmlns:xlink="http://www.w3.org/1999/xlink" content-type="arpha" xlink:type="simple">180BA63E-A222-57D7-A381-3F1C93AF032A</object-id><label>Figure 6.</label><caption><p><italic><tp:taxon-name><tp:taxon-name-part taxon-name-part-type="genus" reg="Phylacastus">Phylacastus</tp:taxon-name-part></tp:taxon-name></italic> internal female structures <bold>A</bold><italic><tp:taxon-name><tp:taxon-name-part taxon-name-part-type="genus" reg="Phylacastus">Phylacastus</tp:taxon-name-part><tp:taxon-name-part taxon-name-part-type="species" reg="striolatus">striolatus</tp:taxon-name-part></tp:taxon-name></italic><bold>B</bold><italic><tp:taxon-name><tp:taxon-name-part taxon-name-part-type="genus" reg="Phylacastus">P.</tp:taxon-name-part><tp:taxon-name-part taxon-name-part-type="species" reg="crypticoides">crypticoides</tp:taxon-name-part></tp:taxon-name></italic><bold>C</bold><italic><tp:taxon-name><tp:taxon-name-part taxon-name-part-type="genus" reg="Phylacastus">P.</tp:taxon-name-part><tp:taxon-name-part taxon-name-part-type="species" reg="ancoralium">ancoralium</tp:taxon-name-part></tp:taxon-name></italic>. Abbreviations: Ag - Accessory gland, Ap - Accessory pouch, Bc - Bursa copulatrix, Ov - Oviduct, <italic>Sp</italic> - Spermatheca.</p></caption><graphic xmlns:xlink="http://www.w3.org/1999/xlink" xlink:href="zookeys-1138-001_article-95968__-g006.jpg" position="float" orientation="portrait" xlink:type="simple" id="oo_791041.jpg"><uri content-type="original_file" xlink:type="simple">https://binary.pensoft.net/fig/791041</uri></graphic></fig></tp:treatment-sec><ref-list><ref id="B35"><mixed-citation xmlns:xlink="http://www.w3.org/1999/xlink" xlink:type="simple"><person-group><name name-style="western"><surname>Koch</surname><given-names>C</given-names></name></person-group> (<year>1954a</year>) The <tp:taxon-name><tp:taxon-name-part taxon-name-part-type="family">Tenebrionidae</tp:taxon-name-part></tp:taxon-name> of Southern Africa. XXIV. New Portuguese East African Species collected by Dr. A. J. Barbosa. Revista da Faculdade de Ciências, C-Ciências Naturais, Vol. III – Fasc. 2. Biblioteca da Faculdade de Ciências, Rua da Escola Politécnica, Lisboa, 239–310.</mixed-citation></ref><ref id="B36"><mixed-citation xmlns:xlink="http://www.w3.org/1999/xlink" xlink:type="simple"><person-group><name name-style="western"><surname>Koch</surname><given-names>C</given-names></name></person-group> (<year>1954b</year>) <article-title>Die Tenebrioniden des südlichen Afrikas XV. Revisioin der <tp:taxon-name><tp:taxon-name-part taxon-name-part-type="tribe">Oncotini</tp:taxon-name-part></tp:taxon-name> nov. trib. <tp:taxon-name><tp:taxon-name-part taxon-name-part-type="subfamily">Opatrinae</tp:taxon-name-part></tp:taxon-name> (Psectropini Kaszab p.p.).</article-title><source>Arkiv Zoologi (Stockholm)</source><volume>7</volume>: <fpage>1</fpage>–<lpage>96</lpage>.</mixed-citation></ref><ref id="B26"><mixed-citation xmlns:xlink="http://www.w3.org/1999/xlink" xlink:type="simple"><person-group><name name-style="western"><surname>Kamiński</surname><given-names>MJ</given-names></name></person-group> (<year>2016</year>) <article-title>Catalogue and distribution of the subtribe <tp:taxon-name><tp:taxon-name-part taxon-name-part-type="subtribe">Eurynotina</tp:taxon-name-part></tp:taxon-name> (<tp:taxon-name><tp:taxon-name-part taxon-name-part-type="order">Coleoptera</tp:taxon-name-part></tp:taxon-name>: <tp:taxon-name><tp:taxon-name-part taxon-name-part-type="family">Tenebrionidae</tp:taxon-name-part></tp:taxon-name>: <tp:taxon-name><tp:taxon-name-part taxon-name-part-type="tribe">Pedinini</tp:taxon-name-part></tp:taxon-name>).</article-title><source>Annales Zoologici</source><volume>66</volume>(<issue>2</issue>): <fpage>227</fpage>–<lpage>266</lpage>. <ext-link xlink:href="10.3161/00034541ANZ2016.66.2.006" ext-link-type="doi" xlink:type="simple">https://doi.org/10.3161/00034541ANZ2016.66.2.006</ext-link></mixed-citation></ref></ref-list></tp:taxon-treatment>
